# Supplementary material for: The non-vesicular cholesterol transporter GRAMD1C is a pan-coronavirus antiviral target
Source: PLoS Biol. 2026 Apr 6;24(4):e3003736. doi: 10.1371/journal.pbio.3003736 (PMC13068348; doi:10.1371/journal.pbio.3003736)
Supplement: S1 Table — (XLSX) [file pbio.3003736.s013.xlsx]

## Sheet: Sheet1
Primer pairs and sgRNAs targeting sequences used in this study.
Name	Sequence	Notes
Sus-GRAMD1C-sgRNA	GCCATCCAGATCGTTACAGA	for construction of lentivirus sgRNA expression vectors
Sus-GRAMD1C-sgRNA top	caccGCCATCCAGATCGTTACAGA
Sus-GRAMD1C-sgRNA bottom	aaacTCTGTAACGATCTGGATGGC
Chlorocebus-GRAMD1C-sgRNA	TACATAATTGGAGTGGTGAC
Chlorocebus-GRAMD1C-sgRNA top	caccgTACATAATTGGAGTGGTGAC
Chlorocebus-GRAMD1C-sgRNA bottom	aaacGTCACCACTCCAATTATGTAc
Mus-GRAMD1C-sgRNA	CTTCAGATTCTGTGGACGA
Mus-GRAMD1C-sgRNA top	caccgCTTCAGATTCTGTGGACGA
Mus-GRAMD1C-sgRNA bottom	aaacTCGTCCACAGAATCTGAAGc
Homo-GRAMD1C-sgRNA	TCACGGTATAGAAGTAATCA
Homo-GRAMD1C-sgRNA top	caccgTCACGGTATAGAAGTAATCA
Homo-GRAMD1C-sgRNA bottom	aaacTGATTACTTCTATACCGTGAc
Sus-ANPEP-sgRNA	AGCTCAACTACACCACCCAG
Sus-ANPEP-sgRNA top	caccgAGCTCAACTACACCACCCAG
Sus-ANPEP-sgRNA bottom	aaacCTGGGTGGTGTAGTTGAGCTc
GRAMD1C-CDS-F	AGAATTGCCACCATGGAATTCGAAGGCGCTCTGACTG	for construction of overexpression vector
GRAMD1C-CDS-R	AACATCGTATGGGTAGGTACCGCTTTCGACAGCCATGTTGG
GRAM domain-CDS-F	AGAATTGCCACCATGGAATTCGAAGGCGCTCTGACTG
GRAM domain-CDS-R	AACATCGTATGGGTAGGTACCCTGCCACAACCTAAAGATGCT
△GRAM domain-CDS-F	AGAATTGCCACCATGGAATTCAACGTACTATTAGACAAGAGC
△GRAM domain-CDS-R	AACATCGTATGGGTAGGTACCGCTTTCGACAGCCAT
△TM-GRAMD1C-CDS-F	GAAGGCGCTCTGACTG
△TM-GRAMD1C-CDS-R	GTGATAATTTTCAATTTCCTTTTTCTTTCCTGC
ANPEP-CDS-F	GCCAAGGGATTCTACATT
ANPEP-CDS-R	GCTGTGCTCTATGAACCAA
Sus-β-actin-qPCR-F	CGGGACCTGACCGACTACCT	for real-time quantitative PCR assay
Sus-β-actin-qPCR-R	GGCCGTGATCTCCTTCTGC
TGEV-N-qPCR-F	ACGCTTGGTAGTCGTGGTG
TGEV-N-qPCR-R	TTGGCAACGAGGTCAGTGTC
Sus-GRAMD1C-qPCR-F	GAGATGCGCTTCCATGCCAA
Sus-GRAMD1C-qPCR-R	CGGTAAAAGGACTGAGCAGC
Sus-ANPEP-qPCR-F	CCTCAGCGTTCGACTACCTC
Sus-ANPEP-qPCR-R	TCAGCAAGACCCAATCGTCC
Homo-ANPEP-qPCR-F	ATGCTTCCCAAAGGTCCCAG
Homo-ANPEP-qPCR-R	GATGCCTGCTTCTCCACGTA
Chlorocebus-ACE2-qPCR-F	CGACTGGAGTCCGTATGCTG
Chlorocebus-ACE2-qPCR-R	TCAGCAACTCGCACATCCTC
Mus-CEACAM1-qPCR-F	CTGAAGCTGTCTGAGGGCAA
Mus-CEACAM1-qPCR-R	GGGGTGTCCGGACCATAGAT
