# Supplementary material for: The non-vesicular cholesterol transporter GRAMD1C is a pan-coronavirus antiviral target
Source: PLoS Biol. 2026 Apr 6;24(4):e3003736. doi: 10.1371/journal.pbio.3003736 (PMC13068348; doi:10.1371/journal.pbio.3003736)
Supplement: S2 Table — (XLSX) [file pbio.3003736.s014.xlsx]

## Sheet: GRAMD1C - NSP4 1
GRAMD1C interface residue(s):		Hydrogen Bonds(Å)			NSP4 interface residue(s):		Hydrogen Bonds(Å)			GRAMD1C - NSP4 interface residue pair(s):			Hydrogen Bonds(Å)
TRP 52B 3.842					ASN 254A 4.076					52B	-	347A	3.842
ILE 97B 4.069					VAL 256A 1.497					97B	-	339A	4.069
PHE 117B 2.836					LEU 257A 2.732					117B	-	343A	3.651
TRP 119B 3.323					PHE 260A 3.927					117B	-	344A	4.453
ARG 140B 1.497					LYS 261A 3.276					117B	-	347A	2.836
ALA 465B 2.840					VAL 273A 4.856					119B	-	343A	3.323
ILE 466B 4.043					VAL 274A 4.885					140B	-	256A	1.497
SER 469B 3.276					SER 277A 3.517					140B	-	257A	2.732
GLU 472B 4.076					MET 280A 2.944					140B	-	260A	3.927
LYS 473B 3.580					LEU 281A 2.729					465B	-	257A	2.84
ILE 559B 3.199					ILE 284A 1.794					466B	-	257A	4.043
MET 562B 4.549					ALA 287A 3.462					469B	-	261A	3.276
LEU 566B 2.118					CYS 288A 3.978					472B	-	254A	4.076
LEU 569B 4.773					ILE 291A 3.427					473B	-	261A	3.58
ASN 573B 4.156					TYR 295A 2.678					559B	-	326A	3.199
GLU 584B 3.743					THR 308A 3.224					562B	-	323A	4.549
GLN 588B 4.012					PHE 309A 4.320					562B	-	326A	4.863
TYR 591B 2.253					ILE 311A 3.196					566B	-	319A	4.305
ARG 592B 3.362					VAL 312A 2.815					566B	-	320A	4.315
LEU 595B 1.211					ILE 315A 3.082					566B	-	323A	2.118
GLU 598B 3.693					VAL 316A 3.870					569B	-	319A	4.773
ASN 599B 2.349					LEU 318A 3.026					573B	-	316A	4.156
ASN 602B 3.445					VAL 319A 3.454					584B	-	448A	3.743
LYS 625B 2.049					VAL 320A 4.315					588B	-	445A	4.548
LEU 628B 4.591					ASN 322A 4.166					588B	-	453A	4.012
ILE 632B 4.921					VAL 323A 2.118					591B	-	441A	2.253
LEU 635B 4.148					PHE 326A 3.199					591B	-	442A	4.89
GLU 636B 4.714					ILE 339A 4.069					591B	-	444A	3.804
LEU 638B 3.787					PHE 343A 3.323					591B	-	445A	3.172
LYS 639B 2.678					ILE 344A 4.453					591B	-	446A	4.657
LEU 642B 2.815					LYS 347A 2.836					592B	-	441A	3.362
ILE 643B 3.656					SER 434A 3.846					595B	-	438A	3.758
LEU 645B 3.454					ASN 437A 2.349					595B	-	441A	1.211
GLN 646B 3.026					SER 438A 3.322					595B	-	442A	3.989
PHE 649B 3.630					ASN 440A 4.261					598B	-	437A	4.813
ASP 650B 1.794					LYS 441A 1.211					598B	-	440A	4.261
ASN 653B 2.708					TYR 442A 3.989					598B	-	441A	3.693
LYS 654B 4.574					TYR 444A 3.804					599B	-	434A	3.846
LYS 656B 3.517					TYR 445A 3.172					599B	-	437A	2.349
THR 657B 2.729					THR 446A 4.591					599B	-	438A	3.322
ALA 660B 4.885					SER 448A 3.743					602B	-	437A	3.445
					ASP 453A 4.012					625B	-	490A	2.049
					LEU 489A 4.921					628B	-	446A	4.591
					GLN 490A 2.049					632B	-	489A	4.921
										635B	-	308A	4.148
										635B	-	309A	4.32
										635B	-	312A	4.73
										636B	-	308A	4.714
										638B	-	312A	3.787
										639B	-	295A	2.678
										639B	-	308A	3.224
										639B	-	311A	3.196
										639B	-	312A	3.866
										639B	-	315A	4.226
										642B	-	312A	2.815
										642B	-	315A	3.169
										642B	-	316A	3.87
										643B	-	315A	3.656
										645B	-	319A	3.454
										646B	-	284A	4.275
										646B	-	287A	3.462
										646B	-	288A	3.978
										646B	-	291A	3.427
										646B	-	315A	3.082
										646B	-	318A	3.026
										649B	-	284A	3.929
										649B	-	319A	4.134
										649B	-	322A	4.166
										649B	-	323A	3.63
										650B	-	284A	1.794
										650B	-	288A	3.982
										653B	-	277A	4.52
										653B	-	280A	2.944
										653B	-	281A	3.661
										653B	-	284A	2.708
										653B	-	322A	4.605
										654B	-	281A	4.574
										656B	-	273A	4.856
										656B	-	277A	3.517
										656B	-	326A	4.37
										657B	-	277A	4.996
										657B	-	281A	2.729
										660B	-	274A	4.885
GRAMD1C interface residue(s):		Hydrogen Bonds(Å)			NSP4 interface residue(s):		Hydrogen Bonds(Å)			GRAMD1C - NSP4 interface residue pair(s):			Hydrogen Bonds(Å)
GLU 2A 4.439					THR 97A 2.848					2A -		372A	4.439
ILE 129A 3.997					ARG 98A 3.406					129A	-	383A	3.997
THR 130A 2.649					GLU 99A 3.784					130A	-	367A	3.574
PHE 131A 2.321					VAL 126A 3.875					130A	-	383A	2.649
MET 132A 4.563					ILE 133A 4.847					130A	-	387A	4.98
THR 133A 4.528					TYR 135A 4.131					131A	-	383A	4.052
LYS 134A 2.911					LEU 140A 3.421					131A	-	386A	3.402
GLU 135A 2.397					GLU 156A 1.116					131A	-	387A	2.321
LYS 136A 2.505					ASP 173A 4.024					131A	-	388A	4.76
ARG 139A 2.728					VAL 176A 3.862					131A	-	390A	3.262
LEU 140A 4.358					LEU 207A 4.909					131A	-	391A	4.899
GLN 146A 4.922					VAL 211A 3.776					132A	-	387A	4.563
VAL 148A 4.783					PHE 269A 2.135					133A	-	390A	4.528
GLU 150A 2.697					LEU 272A 3.496					133A	-	391A	4.9
LYS 153A 1.289					ILE 273A 4.177					134A	-	391A	4.239
TRP 173A 3.210					GLN 274A 4.009					134A	-	394A	2.911
VAL 176A 4.076					PHE 302A 4.055					135A	-	394A	2.397
LEU 177A 1.760					ARG 306A 1.763					135A	-	398A	4.638
LEU 178A 3.898					GLY 310A 4.378					136A	-	394A	3.448
ASP 179A 4.817					GLU 311A 2.242					136A	-	398A	2.505
ARG 219A 2.848					TYR 312A 4.442					136A	-	399A	3.801
PRO 221A 3.421					SER 313A 1.747					139A	-	398A	2.728
GLY 222A 1.116					HIS 314A 1.808					140A	-	398A	4.358
PHE 564A 2.832					PHE 318A 3.036					146A	-	360A	4.922
LEU 567A 4.439					LEU 321A 3.582					148A	-	360A	4.783
LEU 568A 3.226					MET 325A 4.882					148A	-	364A	4.932
LEU 571A 2.680					THR 328A 4.936					150A	-	364A	3.695
LEU 575A 4.309					PHE 338A 3.048					150A	-	367A	2.697
LYS 578A 3.156					LEU 339A 2.771					150A	-	368A	3.618
SER 580A 2.641					VAL 342A 2.277					150A	-	371A	3.126
LYS 581A 2.189					VAL 345A 3.809					153A	-	360A	1.289
ILE 582A 4.014					ILE 346A 1.928					153A	-	364A	3.678
GLU 583A 4.177					TYR 353A 2.546					173A	-	383A	3.21
HIS 584A 2.692					LEU 354A 4.342					173A	-	387A	4.861
GLN 587A 1.808					THR 355A 4.101					176A	-	376A	4.076
SER 588A 4.454					ASP 357A 4.899					177A	-	376A	1.76
TYR 590A 2.546					PHE 360A 1.289					177A	-	380A	2.919
ARG 591A 1.747					ILE 364A 3.678					177A	-	383A	4.958
LEU 594A 3.036					MET 367A 2.697					178A	-	376A	3.898
LYS 598A 4.307					VAL 368A 3.618					178A	-	380A	4.393
MET 606A 3.496					THR 371A 3.126					179A	-	376A	4.817
ARG 609A 4.882					PRO 372A 4.439					219A	-	97A	2.848
ALA 610A 2.135					PHE 376A 1.760					219A	-	98A	3.406
GLU 611A 4.387					TRP 377A 2.981					219A	-	99A	3.784
THR 612A 3.706					ILE 380A 2.919					219A	-	126A	3.875
ILE 613A 2.277					ILE 383A 2.649					221A	-	126A	4.425
GLN 614A 4.061					ILE 386A 3.402					221A	-	133A	4.847
ASN 616A 1.928					SER 387A 2.321					221A	-	140A	3.421
LYS 617A 3.048					THR 388A 4.760					221A	-	156A	4.37
ALA 620A 4.165					HIS 390A 3.262					222A	-	135A	4.131
HIS 621A 4.909					PHE 391A 4.239					222A	-	156A	1.116
LYS 624A 2.981					PHE 394A 2.397					222A	-	173A	4.024
					TYR 398A 2.505					222A	-	176A	3.862
					LEU 399A 3.801					564A	-	406A	2.832
					ASN 406A 2.832					564A	-	407A	4.002
					GLY 407A 3.226					564A	-	408A	3.136
					VAL 408A 3.136					564A	-	420A	3.938
					LEU 418A 2.680					564A	-	421A	4.979
					CYS 419A 3.016					567A	-	420A	4.439
					THR 420A 3.938					568A	-	407A	3.226
					PHE 421A 4.979					568A	-	408A	3.937
					THR 461A 4.468					571A	-	418A	2.68
					TYR 464A 3.156					571A	-	419A	3.016
					ARG 465A 4.014					571A	-	420A	4.888
					ILE 495A 3.922					575A	-	418A	4.309
					THR 496A 4.069					578A	-	418A	4.41
					SER 497A 2.189					578A	-	461A	4.468
					ALA 498A 2.408					578A	-	464A	3.156
					VAL 499A 4.060					578A	-	465A	4.64
					LEU 500A 4.454					578A	-	495A	3.922
										580A	-	311A	2.641
										581A	-	496A	4.069
										581A	-	497A	2.189
										581A	-	498A	2.408
										581A	-	499A	4.06
										582A	-	465A	4.014
										583A	-	311A	4.423
										583A	-	314A	4.177
										583A	-	357A	4.899
										584A	-	310A	4.687
										584A	-	311A	2.692
										587A	-	310A	4.378
										587A	-	311A	2.242
										587A	-	312A	4.442
										587A	-	313A	4.264
										587A	-	314A	1.808
										588A	-	500A	4.454
										590A	-	318A	3.628
										590A	-	353A	2.546
										590A	-	354A	4.342
										590A	-	355A	4.101
										591A	-	302A	4.055
										591A	-	306A	1.763
										591A	-	310A	4.424
										591A	-	313A	1.747
										591A	-	314A	3.717
										594A	-	318A	3.036
										594A	-	321A	3.582
										598A	-	321A	4.307
										606A	-	272A	3.496
										606A	-	273A	4.177
										606A	-	274A	4.009
										609A	-	325A	4.882
										609A	-	328A	4.936
										610A	-	269A	2.135
										610A	-	272A	3.833
										611A	-	269A	4.387
										612A	-	342A	4.061
										612A	-	346A	3.706
										613A	-	338A	3.804
										613A	-	339A	2.771
										613A	-	342A	2.277
										613A	-	346A	3.965
										614A	-	338A	4.604
										614A	-	342A	4.061
										616A	-	342A	3.764
										616A	-	345A	3.809
										616A	-	346A	1.928
										617A	-	211A	3.776
										617A	-	338A	3.048
										617A	-	342A	3.122
										620A	-	345A	4.165
										620A	-	377A	4.924
										621A	-	207A	4.909
										624A	-	377A	2.981

## Sheet: GRAMD1C - NSP4 2
GRAMD1C interface residue(s):	Binding Free Energy（kcal/mol）		NSP4 interface residue(s):	Binding Free Energy（kcal/mol）
R-B-PHE-117	-5.08		L-C-ILE-315	-4.98
R-B-LEU-642	-3.65		L-C-PHE-343	-4.58
R-B-PHE-649	-3.54		L-C-ASN-440	-3.78
R-B-LEU-595	-2.94		L-C-VAL-312	-3.75
R-B-LEU-566	-2.74		L-C-PHE-326	-3.48
R-B-ILE-559	-2.59		L-C-VAL-319	-3.33
R-B-LEU-635	-2.17		L-C-ILE-284	-3.03
R-B-TRP-52	-2.08		L-C-LEU-257	-2.92
R-B-ILE-643	-1.77		L-C-ASN-437	-2.64
R-B-TRP-119	-1.65		L-C-LEU-281	-2.6
R-B-ILE-97	-1.58		L-C-VAL-323	-2.54
R-B-TYR-591	-1.51		L-C-MET-280	-2.15
R-B-MET-562	-1.49		L-C-PHE-309	-2.01
R-B-LEU-638	-1.42		L-C-THR-308	-1.9
R-B-ASN-602	-1.39		L-C-TYR-295	-1.87
R-B-THR-657	-1.18		L-C-VAL-316	-1.83
R-B-ILE-466	-1.1		L-C-GLN-490	-1.52
R-B-GLN-646	-1.1		L-C-ILE-344	-1.35
R-B-LEU-645	-0.93		L-C-ILE-311	-1.31
R-B-LYS-625	-0.87		L-C-ILE-339	-1.19
R-B-LEU-628	-0.7		L-C-LEU-318	-1.14
R-B-ILE-632	-0.7		L-C-VAL-320	-1.09
R-B-GLN-588	-0.64		L-C-SER-438	-1.04
R-B-ALA-660	-0.58		L-C-VAL-273	-0.92
R-B-ASN-653	-0.57		L-C-SER-277	-0.86
R-B-ALA-465	-0.51		L-C-VAL-274	-0.85
R-B-LEU-569	-0.48		L-C-CYS-288	-0.81
R-B-GLU-636	-0.42		L-C-TYR-445	-0.76
R-B-ASN-599	-0.4		L-C-ILE-291	-0.67
R-B-PHE-577	-0.37		L-C-TYR-442	-0.51
R-B-LEU-558	-0.35		L-C-VAL-256	-0.47
R-B-LEU-470	-0.31		L-C-TYR-342	-0.45
R-B-ILE-116	-0.28		L-C-THR-446	-0.37
R-B-SER-469	-0.27		L-C-MET-313	-0.36
R-B-VAL-570	-0.26		L-C-ILE-336	-0.36
R-B-LEU-580	-0.24		L-C-VAL-340	-0.32
R-B-LEU-603	-0.18		L-C-LEU-489	-0.27
R-B-GLU-612	-0.17		L-C-VAL-377	-0.22
R-B-GLU-597	-0.16		L-C-ASP-187	-0.2
R-B-LEU-624	-0.15		L-C-TYR-341	-0.2
R-B-GLU-71	-0.13		L-C-ASP-355	-0.17
R-B-ARG-452	-0.13		L-C-PHE-332	-0.16
R-B-HIE-555	-0.13		L-C-PHE-439	-0.16
R-B-ASP-67	-0.12		L-C-MET-456	-0.15
R-B-GLU-70	-0.12		L-C-GLY-258	-0.14
R-B-SER-563	-0.12		L-C-ILE-314	-0.14
R-B-ASP-606	-0.12		L-C-PHE-260	-0.13
R-B-ASP-88	-0.11		L-C-TYR-325	-0.13
R-B-LEU-567	-0.11		L-C-ILE-285	-0.12
R-B-ASP-619	-0.11		L-C-VAL-327	-0.12
R-B-ASP-164	-0.1		L-C-ASP-148	-0.11
R-B-GLU-199	-0.1		L-C-GLY-278	-0.11
R-B-ARG-334	-0.1		L-C-ILE-335	-0.11
R-B-LYS-448	-0.1		L-C-GLU-224	-0.1
R-B-GLU-206	-0.09		L-C-ASP-237	-0.1
R-B-ARG-411	-0.09		L-C-LEU-348	-0.1
R-B-ASP-81	-0.08		L-C-SER-324	-0.09
R-B-GLU-205	-0.08		L-C-TYR-337	-0.09
R-B-THR-312	-0.08		L-C-ASP-243	-0.08
R-B-ASP-431	-0.08		L-C-ALA-452	-0.08
R-B-VAL-574	-0.08		L-C-LEU-298	-0.07
R-B-LEU-49	-0.07		L-C-TYR-435	-0.07
R-B-ARG-140	-0.07		L-C-ASP-135	-0.06
R-B-ASP-426	-0.07		L-C-ASP-144	-0.06
R-B-ARG-443	-0.07		L-C-PRO-351	-0.06
R-B-GLU-550	-0.07		L-C-TYR-362	-0.06
R-B-LEU-593	-0.07		L-C-ASP-59	-0.05
R-B-GLU-83	-0.06		L-C-ASP-183	-0.05
R-B-LEU-99	-0.06		L-C-TYR-219	-0.05
R-B-GLU-107	-0.06		L-C-LEU-354	-0.05
R-B-GLU-208	-0.06		L-C-PHE-259	-0.04
R-B-LYS-408	-0.06		L-C-LEU-310	-0.04
R-B-LYS-446	-0.06		L-C-ALA-338	-0.04
R-B-ASP-543	-0.06		L-C-ALA-457	-0.04
R-B-LEU-557	-0.06		L-C-ASP-5	-0.03
R-B-VAL-560	-0.06		L-C-ASP-45	-0.03
R-B-ILE-564	-0.06		L-C-ASP-58	-0.03
R-B-SER-589	-0.06		L-C-ASP-73	-0.03
R-B-GLU-187	-0.05		L-C-ALA-275	-0.03
R-B-GLU-215	-0.05		L-C-LEU-289	-0.03
R-B-ASP-216	-0.05		L-C-PHE-358	-0.03
R-B-GLU-218	-0.05		L-C-ILE-432	-0.03
R-B-LYS-324	-0.05		L-C-SER-434	-0.03
R-B-GLU-535	-0.05		L-C-GLU-39	-0.02
R-B-LEU-651	-0.05		L-C-GLU-42	-0.02
R-B-PRO-47	-0.04		L-C-ASP-107	-0.02
R-B-LEU-141	-0.04		L-C-GLU-191	-0.02
R-B-ASP-365	-0.04		L-C-PHE-232	-0.02
R-B-ARG-438	-0.04		L-C-ALA-279	-0.02
R-B-LEU-571	-0.04		L-C-ALA-292	-0.02
R-B-LEU-576	-0.04		L-C-TYR-350	-0.02
R-B-ASP-180	-0.03		L-C-TYR-374	-0.02
R-B-ARG-342	-0.03		L-C-MET-449	-0.02
R-B-ASP-481	-0.03		L-C-ALA-460	-0.02
R-B-ILE-551	-0.03		L-C-ARG-473	-0.02
R-B-ASP-630	-0.03		L-C-ASP-98	-0.01
R-B-ILE-123	-0.02		L-C-GLU-100	-0.01
R-B-ILE-142	-0.02		L-C-SER-145	-0.01
R-B-PHE-156	-0.02		L-C-TYR-146	-0.01
R-B-ARG-405	-0.02		L-C-CYS-150	-0.01
R-B-VAL-467	-0.02		L-C-PHE-152	-0.01
R-B-ILE-471	-0.02		L-C-GLU-176	-0.01
R-B-TRP-476	-0.02		L-C-TYR-190	-0.01
R-B-LYS-506	-0.02		L-C-VAL-212	-0.01
R-B-ILE-583	-0.02		L-C-ALA-216	-0.01
R-B-VAL-661	-0.02		L-C-CYS-220	-0.01
R-B-GLU-662	-0.02		L-C-ILE-226	-0.01
R-B-LEU-103	-0.01		L-C-CYS-233	-0.01
R-B-PHE-112	-0.01		L-C-PHE-234	-0.01
R-B-ILE-125	-0.01		L-C-GLY-236	-0.01
R-B-ILE-146	-0.01		L-C-ILE-359	-0.01
R-B-ILE-148	-0.01		L-C-ILE-363	-0.01
R-B-VAL-149	-0.01		L-C-PRO-367	-0.01
R-B-PHE-160	-0.01		L-C-ILE-371	-0.01
R-B-SER-313	-0.01		L-C-ILE-375	-0.01
R-B-SER-315	-0.01		L-C-LEU-379	-0.01
R-B-MET-343	-0.01		L-C-LEU-383	-0.01
R-B-ARG-352	-0.01		L-C-PRO-384	-0.01
R-B-ARG-356	-0.01		L-C-LEU-386	-0.01
R-B-PHE-357	-0.01		L-C-ASP-399	-0.01
R-B-ARG-381	-0.01		L-C-LYS-400	-0.01
R-B-THR-399	-0.01		L-C-PHE-405	-0.01
R-B-GLU-402	-0.01		L-C-MET-410	-0.01
R-B-GLU-421	-0.01		L-C-PHE-413	-0.01
R-B-LEU-436	-0.01		L-C-ASP-416	-0.01
R-B-TYR-439	-0.01		L-C-ILE-429	-0.01
R-B-HIE-440	-0.01		L-C-TYR-454	-0.01
R-B-SER-454	-0.01		L-C-ASP-475	-0.01
R-B-ARG-511	-0.01		L-C-GLY-2	0
R-B-ILE-614	-0.01		L-C-PHE-3	0
R-B-ALA-621	-0.01		L-C-PHE-4	0
R-B-LEU-652	-0.01		L-C-VAL-6	0
R-B-SER-53	0		L-C-ILE-7	0
R-B-PHE-58	0		L-C-THR-8	0
R-B-ILE-60	0		L-C-GLN-9	0
R-B-SER-61	0		L-C-LEU-10	0
R-B-SER-62	0		L-C-GLN-12	0
R-B-SER-63	0		L-C-ILE-13	0
R-B-THR-64	0		L-C-VAL-14	0
R-B-TYR-65	0		L-C-ILE-15	0
R-B-ASN-69	0		L-C-LEU-16	0
R-B-TYR-72	0		L-C-VAL-17	0
R-B-PHE-76	0		L-C-PHE-18	0
R-B-THR-77	0		L-C-VAL-19	0
R-B-HIE-78	0		L-C-PHE-20	0
R-B-LEU-79	0		L-C-ILE-21	0
R-B-PRO-80	0		L-C-PHE-22	0
R-B-THR-82	0		L-C-ILE-23	0
R-B-LEU-85	0		L-C-CYS-24	0
R-B-ILE-86	0		L-C-GLY-25	0
R-B-ALA-87	0		L-C-LEU-26	0
R-B-TYR-89	0		L-C-CYS-27	0
R-B-LEU-98	0		L-C-SER-28	0
R-B-GLY-101	0		L-C-VAL-29	0
R-B-TYR-104	0		L-C-TYR-30	0
R-B-LEU-105	0		L-C-SER-31	0
R-B-SER-106	0		L-C-VAL-32	0
R-B-ASN-108	0		L-C-ALA-33	0
R-B-TRP-109	0		L-C-THR-34	0
R-B-LEU-110	0		L-C-GLN-35	0
R-B-CYS-111	0		L-C-SER-36	0
R-B-SER-124	0		L-C-TYR-37	0
R-B-ALA-126	0		L-C-ILE-38	0
R-B-LEU-127	0		L-C-SER-40	0
R-B-ASN-129	0		L-C-ALA-41	0
R-B-ILE-130	0		L-C-GLY-43	0
R-B-THR-134	0		L-C-TYR-44	0
R-B-PRO-143	0		L-C-TYR-46	0
R-B-ALA-145	0		L-C-MET-47	0
R-B-PHE-157	0		L-C-VAL-48	0
R-B-GLY-161	0		L-C-ILE-49	0
R-B-ALA-162	0		L-C-ASN-51	0
R-B-TYR-167	0		L-C-GLY-52	0
R-B-LEU-168	0		L-C-ILE-53	0
R-B-SER-169	0		L-C-VAL-54	0
R-B-ILE-170	0		L-C-GLN-55	0
R-B-PHE-171	0		L-C-PRO-56	0
R-B-LEU-173	0		L-C-PHE-57	0
R-B-TRP-174	0		L-C-THR-60	0
R-B-GLN-175	0		L-C-ILE-61	0
R-B-ASN-176	0		L-C-SER-62	0
R-B-VAL-177	0		L-C-CYS-63	0
R-B-LEU-178	0		L-C-VAL-64	0
R-B-LEU-179	0		L-C-HIE-65	0
R-B-SER-182	0		L-C-ASN-66	0
R-B-LEU-183	0		L-C-THR-67	0
R-B-THR-184	0		L-C-TYR-68	0
R-B-GLN-186	0		L-C-GLY-70	0
R-B-PHE-188	0		L-C-PHE-71	0
R-B-TRP-189	0		L-C-GLY-72	0
R-B-GLN-190	0		L-C-TRP-74	0
R-B-LEU-191	0		L-C-PHE-75	0
R-B-LEU-192	0		L-C-ALA-77	0
R-B-GLN-193	0		L-C-TYR-79	0
R-B-GLN-194	0		L-C-GLY-80	0
R-B-ASN-195	0		L-C-PHE-81	0
R-B-TYR-196	0		L-C-ILE-82	0
R-B-GLY-197	0		L-C-PRO-83	0
R-B-THR-198	0		L-C-THR-84	0
R-B-LEU-200	0		L-C-PHE-85	0
R-B-GLY-201	0		L-C-GLY-86	0
R-B-LEU-202	0		L-C-SER-88	0
R-B-THR-203	0		L-C-CYS-89	0
R-B-ALA-204	0		L-C-PRO-90	0
R-B-MET-207	0		L-C-ILE-91	0
R-B-ASN-209	0		L-C-VAL-92	0
R-B-LEU-210	0		L-C-VAL-93	0
R-B-SER-211	0		L-C-GLY-94	0
R-B-LEU-212	0		L-C-THR-95	0
R-B-SER-213	0		L-C-VAL-96	0
R-B-ILE-214	0		L-C-PHE-97	0
R-B-ASN-217	0		L-C-LEU-99	0
R-B-GLN-219	0		L-C-ASN-101	0
R-B-PRO-220	0		L-C-MET-102	0
R-B-SER-222	0		L-C-ARG-103	0
R-B-PRO-223	0		L-C-PRO-104	0
R-B-GLY-224	0		L-C-ILE-105	0
R-B-ARG-225	0		L-C-PRO-106	0
R-B-VAL-316	0		L-C-VAL-108	0
R-B-ASN-320	0		L-C-PRO-109	0
R-B-ILE-332	0		L-C-ALA-110	0
R-B-VAL-335	0		L-C-TYR-111	0
R-B-PHE-336	0		L-C-VAL-112	0
R-B-HIE-337	0		L-C-SER-113	0
R-B-ILE-338	0		L-C-ILE-114	0
R-B-SER-339	0		L-C-VAL-115	0
R-B-ALA-340	0		L-C-GLY-116	0
R-B-PHE-344	0		L-C-SER-118	0
R-B-LEU-346	0		L-C-LEU-119	0
R-B-LEU-347	0		L-C-VAL-120	0
R-B-PHE-348	0		L-C-PHE-121	0
R-B-THR-349	0		L-C-ALA-122	0
R-B-SER-350	0		L-C-ILE-123	0
R-B-SER-351	0		L-C-ASN-124	0
R-B-PHE-353	0		L-C-ALA-125	0
R-B-MET-354	0		L-C-ALA-126	0
R-B-GLN-355	0		L-C-PHE-127	0
R-B-ALA-358	0		L-C-GLY-128	0
R-B-ASN-359	0		L-C-VAL-129	0
R-B-SER-360	0		L-C-THR-130	0
R-B-ASN-362	0		L-C-ASN-131	0
R-B-ILE-363	0		L-C-MET-132	0
R-B-ILE-364	0		L-C-CYS-133	0
R-B-ILE-366	0		L-C-TYR-134	0
R-B-VAL-367	0		L-C-HIE-136	0
R-B-SER-368	0		L-C-THR-137	0
R-B-THR-369	0		L-C-GLY-138	0
R-B-PRO-370	0		L-C-ASN-139	0
R-B-TRP-371	0		L-C-ALA-140	0
R-B-ASN-372	0		L-C-VAL-141	0
R-B-VAL-373	0		L-C-SER-142	0
R-B-PRO-375	0		L-C-PHE-147	0
R-B-GLY-376	0		L-C-THR-149	0
R-B-GLY-377	0		L-C-VAL-151	0
R-B-GLN-379	0		L-C-ASN-153	0
R-B-LEU-380	0		L-C-THR-154	0
R-B-THR-382	0		L-C-ALA-155	0
R-B-MET-383	0		L-C-CYS-156	0
R-B-THR-384	0		L-C-THR-157	0
R-B-TYR-385	0		L-C-THR-158	0
R-B-THR-386	0		L-C-LEU-159	0
R-B-ILE-387	0		L-C-THR-160	0
R-B-VAL-388	0		L-C-LEU-162	0
R-B-LEU-389	0		L-C-GLY-163	0
R-B-PRO-392	0		L-C-GLY-164	0
R-B-THR-394	0		L-C-THR-165	0
R-B-GLY-395	0		L-C-ILE-166	0
R-B-CYS-397	0		L-C-VAL-167	0
R-B-THR-398	0		L-C-TYR-168	0
R-B-ALA-400	0		L-C-CYS-169	0
R-B-THR-401	0		L-C-ALA-170	0
R-B-GLN-404	0		L-C-GLN-172	0
R-B-LEU-406	0		L-C-GLY-173	0
R-B-TYR-407	0		L-C-LEU-174	0
R-B-SER-410	0		L-C-VAL-175	0
R-B-ALA-413	0		L-C-GLY-177	0
R-B-GLN-414	0		L-C-ALA-178	0
R-B-PHE-415	0		L-C-LEU-180	0
R-B-TYR-416	0		L-C-TYR-181	0
R-B-LEU-417	0		L-C-SER-182	0
R-B-VAL-418	0		L-C-LEU-184	0
R-B-SER-420	0		L-C-MET-185	0
R-B-VAL-422	0		L-C-PRO-186	0
R-B-LEU-423	0		L-C-TYR-188	0
R-B-HIE-425	0		L-C-TYR-189	0
R-B-TYR-429	0		L-C-HIE-192	0
R-B-HIE-430	0		L-C-ALA-193	0
R-B-PHE-433	0		L-C-SER-194	0
R-B-TYR-434	0		L-C-MET-197	0
R-B-ILE-441	0		L-C-VAL-198	0
R-B-VAL-442	0		L-C-LEU-200	0
R-B-SER-444	0		L-C-ALA-202	0
R-B-ALA-445	0		L-C-ILE-203	0
R-B-GLN-447	0		L-C-ILE-204	0
R-B-CYS-449	0		L-C-LEU-207	0
R-B-VAL-453	0		L-C-LEU-209	0
R-B-LEU-457	0		L-C-VAL-222	0
R-B-TYR-482	0		L-C-GLY-223	0
R-B-PHE-483	0		L-C-GLY-235	0
R-B-GLN-485	0		L-C-ASN-238	0
R-B-LEU-486	0		L-C-TRP-239	0
R-B-LEU-490	0		L-C-GLY-247	0
R-B-LEU-491	0		L-C-ASN-248	0
R-B-MET-492	0		L-C-ILE-251	0
R-B-SER-495	0		L-C-LEU-266	0
R-B-MET-496	0		L-C-PHE-304	0
R-B-ILE-497	0		L-C-ASN-330	0
R-B-ASN-498	0		L-C-THR-345	0
R-B-GLN-499	0		L-C-TRP-368	0
R-B-SER-500	0		L-C-ALA-373	0
R-B-ILE-501	0		L-C-LEU-376	0
R-B-PRO-504	0		L-C-PHE-378	0
R-B-GLY-505	0		L-C-PHE-387	0
R-B-LEU-507	0		L-C-LEU-389	0
R-B-SER-508	0		L-C-VAL-391	0
R-B-GLY-509	0		L-C-SER-392	0
R-B-LEU-510	0		L-C-ASN-394	0
R-B-ARG-512	0		L-C-LEU-395	0
R-B-GLU-522	0		L-C-PHE-396	0
R-B-THR-523	0		L-C-GLU-397	0
R-B-ALA-524	0		L-C-GLY-398	0
R-B-PRO-525	0		L-C-PHE-401	0
R-B-LEU-527	0		L-C-VAL-402	0
R-B-SER-528	0		L-C-SER-407	0
R-B-SER-529	0		L-C-ALA-408	0
R-B-GLN-530	0		L-C-ALA-409	0
R-B-CYS-531	0		L-C-GLY-411	0
R-B-SER-532	0		L-C-THR-412	0
R-B-SER-533	0		L-C-VAL-414	0
R-B-GLY-534	0		L-C-ILE-415	0
R-B-MET-536	0		L-C-MET-417	0
R-B-PHE-538	0		L-C-ARG-418	0
R-B-HIE-539	0		L-C-SER-419	0
R-B-ALA-540	0		L-C-TYR-420	0
R-B-GLY-542	0		L-C-THR-422	0
R-B-ILE-544	0		L-C-ILE-423	0
R-B-GLY-546	0		L-C-VAL-424	0
R-B-TYR-554	0		L-C-CYS-458	0
R-B-LEU-572	0		L-C-ALA-465	0
R-B-LEU-578	0		L-C-MET-467	0
R-B-SER-600	0		L-C-TYR-469	0
R-B-ALA-611	0		L-C-THR-474	0
R-B-ASP-55	0.01		L-C-MET-476	0
R-B-GLN-75	0.01		L-C-LEU-477	0
R-B-ALA-90	0.01		L-C-TYR-478	0
R-B-CYS-91	0.01		L-C-GLY-161	0.01
R-B-LEU-93	0.01		L-C-LYS-171	0.01
R-B-THR-131	0.01		L-C-GLY-195	0.01
R-B-PHE-132	0.01		L-C-ASN-196	0.01
R-B-MET-133	0.01		L-C-PRO-201	0.01
R-B-ASN-144	0.01		L-C-GLY-208	0.01
R-B-THR-150	0.01		L-C-PHE-211	0.01
R-B-GLU-151	0.01		L-C-PHE-240	0.01
R-B-THR-158	0.01		L-C-GLY-249	0.01
R-B-SER-166	0.01		L-C-TYR-250	0.01
R-B-ILE-321	0.01		L-C-ASN-262	0.01
R-B-PRO-322	0.01		L-C-PHE-267	0.01
R-B-LEU-330	0.01		L-C-GLY-296	0.01
R-B-TYR-331	0.01		L-C-PHE-300	0.01
R-B-ASN-390	0.01		L-C-ALA-366	0.01
R-B-LEU-393	0.01		L-C-TYR-369	0.01
R-B-ARG-403	0.01		L-C-THR-372	0.01
R-B-THR-424	0.01		L-C-THR-393	0.01
R-B-VAL-427	0.01		L-C-GLY-403	0.01
R-B-PRO-428	0.01		L-C-ASN-404	0.01
R-B-TYR-432	0.01		L-C-GLU-421	0.01
R-B-THR-435	0.01		L-C-ASN-425	0.01
R-B-ASN-437	0.01		L-C-SER-426	0.01
R-B-GLN-450	0.01		L-C-SER-428	0.01
R-B-LEU-451	0.01		L-C-TYR-459	0.01
R-B-TRP-464	0.01		L-C-HIE-461	0.01
R-B-LEU-479	0.01		L-C-LEU-462	0.01
R-B-ALA-480	0.01		L-C-LEU-466	0.01
R-B-SER-488	0.01		L-C-VAL-471	0.01
R-B-ASP-489	0.01		L-C-THR-479	0.01
R-B-ALA-521	0.01		L-C-PRO-480	0.01
R-B-THR-545	0.01		L-C-LYS-50	0.02
R-B-VAL-561	0.01		L-C-LYS-69	0.02
R-B-LEU-568	0.01		L-C-LYS-87	0.02
R-B-TYR-585	0.01		L-C-ARG-117	0.02
R-B-ALA-586	0.01		L-C-GLY-206	0.02
R-B-ALA-587	0.01		L-C-THR-217	0.02
R-B-MET-607	0.01		L-C-PHE-246	0.02
R-B-VAL-608	0.01		L-C-CYS-252	0.02
R-B-MET-633	0.01		L-C-VAL-282	0.02
R-B-GLY-54	0.02		L-C-ASN-322	0.02
R-B-ASN-57	0.02		L-C-THR-331	0.02
R-B-ALA-92	0.02		L-C-MET-334	0.02
R-B-TYR-113	0.02		L-C-VAL-370	0.02
R-B-THR-122	0.02		L-C-TYR-380	0.02
R-B-LYS-128	0.02		L-C-SER-382	0.02
R-B-GLU-153	0.02		L-C-GLY-450	0.02
R-B-PHE-155	0.02		L-C-SER-470	0.02
R-B-ASN-333	0.02		L-C-ASN-472	0.02
R-B-GLU-374	0.02		L-C-PRO-481	0.02
R-B-ASN-391	0.02		L-C-SER-1	0.03
R-B-THR-455	0.02		L-C-LYS-11	0.03
R-B-GLU-493	0.02		L-C-CYS-225	0.03
R-B-ASP-503	0.02		L-C-GLY-231	0.03
R-B-LEU-601	0.02		L-C-VAL-241	0.03
R-B-SER-605	0.02		L-C-VAL-263	0.03
R-B-SER-609	0.02		L-C-THR-276	0.03
R-B-GLN-615	0.02		L-C-ILE-286	0.03
R-B-HIE-622	0.02		L-C-MET-293	0.03
R-B-GLY-626	0.02		L-C-GLY-352	0.03
R-B-MET-644	0.02		L-C-ALA-356	0.03
R-B-TRP-59	0.03		L-C-ALA-430	0.03
R-B-SER-159	0.03		L-C-GLY-447	0.03
R-B-ARG-221	0.03		L-C-VAL-483	0.03
R-B-GLU-345	0.03		L-C-VAL-485	0.03
R-B-SER-478	0.03		L-C-LYS-76	0.04
R-B-LYS-526	0.03		L-C-LYS-78	0.04
R-B-LYS-541	0.03		L-C-VAL-297	0.04
R-B-PHE-565	0.03		L-C-ILE-303	0.04
R-B-GLU-136	0.04		L-C-ILE-353	0.04
R-B-GLY-152	0.04		L-C-ILE-360	0.04
R-B-LYS-181	0.04		L-C-ALA-361	0.04
R-B-GLU-341	0.04		L-C-MET-365	0.04
R-B-ARG-361	0.04		L-C-SER-385	0.04
R-B-TYR-459	0.04		L-C-THR-427	0.04
R-B-SER-475	0.04		L-C-LYS-143	0.05
R-B-LYS-484	0.04		L-C-LYS-179	0.05
R-B-GLU-502	0.04		L-C-THR-214	0.05
R-B-PHE-590	0.04		L-C-THR-218	0.05
R-B-ALA-604	0.04		L-C-PHE-264	0.05
R-B-MET-659	0.04		L-C-ALA-287	0.05
R-B-SER-114	0.05		L-C-PHE-333	0.05
R-B-GLU-120	0.05		L-C-LYS-433	0.05
R-B-THR-138	0.05		L-C-GLY-463	0.05
R-B-ASP-378	0.05		L-C-THR-482	0.05
R-B-GLU-412	0.05		L-C-ALA-290	0.06
R-B-ASP-419	0.05		L-C-ALA-230	0.07
R-B-PRO-463	0.05		L-C-TYR-242	0.07
R-B-ASN-474	0.05		L-C-SER-269	0.07
R-B-ARG-537	0.05		L-C-GLY-357	0.07
R-B-ASN-553	0.05		L-C-LYS-390	0.07
R-B-VAL-627	0.05		L-C-SER-484	0.07
R-B-GLN-629	0.05		L-C-ASN-254	0.08
R-B-ALA-46	0.06		L-C-THR-328	0.08
R-B-ASN-51	0.06		L-C-GLU-406	0.08
R-B-TRP-56	0.06		L-C-SER-228	0.09
R-B-ARG-172	0.06		L-C-MET-271	0.09
R-B-ARG-185	0.06		L-C-ALA-349	0.09
R-B-LYS-460	0.06		L-C-ASN-364	0.09
R-B-GLN-462	0.06		L-C-ASP-468	0.09
R-B-GLN-637	0.06		L-C-ARG-205	0.1
R-B-ASN-640	0.06		L-C-ARG-221	0.1
R-B-ASN-658	0.06		L-C-GLU-245	0.11
R-B-LYS-84	0.07		L-C-CYS-294	0.11
R-B-LYS-396	0.07		L-C-ARG-346	0.11
R-B-SER-477	0.07		L-C-ASN-486	0.11
R-B-GLU-494	0.07		L-C-GLN-215	0.12
R-B-GLN-596	0.07		L-C-SER-272	0.12
R-B-SER-617	0.07		L-C-GLU-451	0.12
R-B-MET-634	0.07		L-C-THR-317	0.13
R-B-ASP-314	0.08		L-C-ARG-210	0.14
R-B-GLU-409	0.08		L-C-ASN-270	0.14
R-B-THR-556	0.08		L-C-CYS-307	0.14
R-B-THR-575	0.08		L-C-ALA-436	0.14
R-B-ASN-613	0.08		L-C-ASN-244	0.15
R-B-LYS-73	0.09		L-C-GLY-253	0.15
R-B-THR-121	0.09		L-C-ASN-268	0.15
R-B-GLN-147	0.09		L-C-GLY-305	0.15
R-B-ARG-165	0.09		L-C-LYS-301	0.16
R-B-GLU-487	0.09		L-C-LYS-388	0.16
R-B-LYS-547	0.09		L-C-TYR-444	0.17
R-B-SER-581	0.09		L-C-SER-255	0.18
R-B-LYS-66	0.1		L-C-LYS-464	0.2
R-B-ALA-139	0.1		L-C-ASP-227	0.21
R-B-ASP-317	0.1		L-C-SER-487	0.22
R-B-LYS-654	0.1		L-C-LYS-299	0.24
R-B-ASN-115	0.11		L-C-LYS-443	0.24
R-B-LEU-326	0.11		L-C-GLN-329	0.25
R-B-GLN-620	0.11		L-C-LYS-302	0.3
R-B-SER-663	0.11		L-C-ARG-431	0.3
R-B-GLN-100	0.12		L-C-LYS-347	0.31
R-B-LYS-135	0.12		L-C-SER-448	0.32
R-B-LYS-461	0.12		L-C-LYS-199	0.33
R-B-ARG-68	0.13		L-C-ASP-306	0.33
R-B-SER-631	0.13		L-C-THR-488	0.33
R-B-ARG-102	0.14		L-C-ASN-283	0.35
R-B-GLU-318	0.14		L-C-ARG-455	0.36
R-B-ASP-456	0.14		L-C-ASN-321	0.4
R-B-ARG-163	0.15		L-C-ASP-381	0.44
R-B-LYS-458	0.15		L-C-LYS-213	0.49
R-B-ASN-48	0.16		L-C-ASP-453	0.88
R-B-LYS-549	0.16		L-C-LYS-229	1.16
R-B-GLU-552	0.16		L-C-LYS-265	1.45
R-B-THR-648	0.16		L-C-LYS-441	2.71
R-B-ASN-655	0.16		L-C-LYS-261	2.75
R-B-LYS-74	0.17
R-B-GLY-328	0.17
R-B-HIE-50	0.18
R-B-GLU-319	0.19
R-B-LYS-548	0.19
R-B-ARG-623	0.22
R-B-ASP-325	0.23
R-B-SER-641	0.23
R-B-GLN-94	0.24
R-B-LYS-579	0.25
R-B-LYS-582	0.25
R-B-LYS-616	0.25
R-B-ASN-594	0.26
R-B-ASN-573	0.27
R-B-LYS-137	0.29
R-B-LYS-618	0.29
R-B-ARG-327	0.33
R-B-ARG-592	0.33
R-B-GLU-323	0.34
R-B-LYS-154	0.36
R-B-ARG-95	0.38
R-B-ARG-118	0.38
R-B-ARG-610	0.38
R-B-GLU-598	0.48
R-B-ARG-647	0.51
R-B-ARG-329	0.52
R-B-ASP-96	0.68
R-B-GLU-472	0.7
R-B-LYS-468	0.74
R-B-LYS-639	0.79
R-B-GLU-584	0.8
R-B-LYS-656	1
R-B-GLN-45	1.06
R-B-LYS-473	1.07
R-B-ASP-650	2.77
GRAMD1C interface residue(s):	Binding Free Energy（kcal/mol）		NSP4 interface residue(s):	Binding Free Energy（kcal/mol）
R-A-TYR-590(胞内域)	-4.24		L-B-TRP-377(跨膜域)	-4.56
R-A-PHE-131（胞外域）	-4.12		L-B-TYR-135（胞外域）	-4.18
R-A-ILE-613（胞内域）	-3.58		L-B-VAL-342（跨膜域）	-3.62
R-A-PHE-564（跨膜域）	-2.79		L-B-HIE-314（胞内域）	-3.59
R-A-MET-606（胞内域）	-2.51		L-B-TYR-398（胞内域）	-3.48
613+338/342,131+383,135+398
R-A-LEU-568	-2.47		L-B-ILE-383	-3.38
R-A-LEU-571	-2.47		L-B-PHE-338	-3.36
R-A-LEU-177	-2.41		L-B-PHE-394	-3.05
R-A-PRO-221	-2.37		L-B-ILE-346	-2.91
R-A-GLN-587	-2.27		L-B-MET-367	-2.74
R-A-THR-133	-1.51		L-B-VAL-345	-2.66
R-A-LEU-594	-1.5		L-B-PHE-360	-2.37
R-A-ALA-610	-1.5		L-B-ILE-380	-2.37
R-A-THR-130	-1.42		L-B-SER-313	-2.09
R-A-LEU-575	-1.25		L-B-PHE-391	-2.09
R-A-VAL-148	-1.22		L-B-PHE-376	-2.02
R-A-ASN-616	-1.18		L-B-PHE-318	-2
R-A-TRP-173	-1.03		L-B-ILE-364	-1.84
R-A-ILE-582	-0.99		L-B-ILE-386	-1.81
R-A-ALA-620	-0.97		L-B-ILE-273	-1.66
R-A-LEU-567	-0.78		L-B-PHE-269	-1.61
R-A-ARG-219	-0.7		L-B-VAL-408	-1.5
R-A-THR-612	-0.6		L-B-LEU-339	-1.46
R-A-LEU-178	-0.46		L-B-THR-97	-1.33
R-A-VAL-607	-0.46		L-B-VAL-368	-1.32
R-A-HIE-584	-0.4		L-B-LEU-418	-1.32
R-A-LEU-140	-0.38		L-B-TYR-172	-1.31
R-A-TYR-166	-0.29		L-B-LEU-321	-1.27
R-A-LEU-579	-0.26		L-B-LEU-272	-1.26
R-A-SER-588	-0.25		L-B-LEU-354	-1.17
R-A-ARG-591	-0.24		L-B-VAL-126	-1.15
R-A-LEU-623	-0.24		L-B-TYR-353	-1.06
R-A-PHE-170	-0.23		L-B-LEU-140	-0.98
R-A-MET-561	-0.21		L-B-PHE-302	-0.98
R-A-GLN-614	-0.21		L-B-THR-496	-0.97
R-A-HIE-621	-0.19		L-B-PRO-372	-0.89
R-A-LYS-646	-0.18		L-B-THR-461	-0.89
R-A-LYS-136	-0.17		L-B-THR-371	-0.85
R-A-ARG-184	-0.17		L-B-LEU-399	-0.8
R-A-PHE-576	-0.17		L-B-ILE-495	-0.74
R-A-ASP-163	-0.15		L-B-THR-355	-0.69
R-A-LEU-627	-0.14		L-B-ARG-98	-0.66
R-A-LYS-638	-0.14		L-B-CYS-419	-0.64
R-A-ARG-139	-0.13		L-B-TYR-343	-0.63
R-A-PRO-142	-0.13		L-B-ILE-384	-0.61
R-A-ARG-8	-0.11		L-B-GLU-311	-0.56
R-A-ARG-72	-0.11		L-B-LEU-500	-0.54
R-A-LYS-653	-0.11		L-B-PHE-421	-0.49
R-A-ALA-144	-0.1		L-B-SER-387	-0.48
R-A-LYS-65	-0.09		L-B-THR-420	-0.48
R-A-ARG-83	-0.09		L-B-ILE-378	-0.43
R-A-VAL-565	-0.08		L-B-ILE-133	-0.41
R-A-ARG-73	-0.07		L-B-LEU-207	-0.39
R-A-ILE-145	-0.07		L-B-VAL-329	-0.35
R-A-PHE-155	-0.07		L-B-TYR-464	-0.35
R-A-ASN-47	-0.06		L-B-VAL-315	-0.31
R-A-GLN-174	-0.06		L-B-PHE-395	-0.3
R-A-LEU-465	-0.06		L-B-GLU-466	-0.3
R-A-LYS-655	-0.06		L-B-PRO-275	-0.28
R-A-ARG-67	-0.05		L-B-HIE-390	-0.28
R-A-THR-137	-0.05		L-B-ASP-434	-0.26
R-A-ILE-141	-0.05		L-B-GLY-407	-0.25
R-A-PHE-156	-0.05		L-B-LEU-265	-0.24
R-A-ASP-455	-0.05		L-B-ASP-460	-0.22
R-A-ILE-563	-0.05		L-B-VAL-499	-0.22
R-A-LEU-592	-0.05		L-B-MET-325	-0.21
R-A-ARG-117	-0.04		L-B-ASP-478	-0.21
R-A-ILE-147	-0.04		L-B-CYS-171	-0.2
R-A-VAL-176	-0.04		L-B-LEU-332	-0.19
R-A-LYS-180	-0.04		L-B-TYR-382	-0.19
R-A-GLU-322	-0.04		L-B-GLU-414	-0.19
R-A-GLU-471	-0.04		L-B-LEU-487	-0.18
R-A-ALA-585	-0.04		L-B-ARG-79	-0.17
R-A-PHE-589	-0.04		L-B-VAL-176	-0.16
R-A-ILE-631	-0.04		L-B-PRO-340	-0.16
R-A-ARG-101	-0.03		L-B-LYS-36	-0.15
R-A-LEU-167	-0.03		L-B-LYS-68	-0.14
R-A-ARG-171	-0.03		L-B-ARG-113	-0.14
R-A-ASP-297	-0.03		L-B-PRO-124	-0.14
R-A-ASP-324	-0.03		L-B-PHE-370	-0.14
R-A-GLU-479	-0.03		L-B-GLU-415	-0.14
R-A-VAL-569	-0.03		L-B-LEU-422	-0.14
R-A-ALA-125	-0.02		L-B-MET-268	-0.13
R-A-LEU-172	-0.02		L-B-GLU-426	-0.13
R-A-GLU-302	-0.02		L-B-TYR-349	-0.12
R-A-GLU-317	-0.02		L-B-ALA-381	-0.12
R-A-LYS-395	-0.02		L-B-ARG-56	-0.11
R-A-ASP-418	-0.02		L-B-LYS-87	-0.11
R-A-ASP-480	-0.02		L-B-TYR-312	-0.11
R-A-GLU-486	-0.02		L-B-LEU-350	-0.11
R-A-LEU-557	-0.02		L-B-VAL-211	-0.1
R-A-ALA-586	-0.02		L-B-SER-326	-0.1
R-A-PRO-5	-0.01		L-B-TYR-347	-0.1
R-A-TYR-71	-0.01		L-B-TRP-366	-0.1
R-A-PHE-75	-0.01		L-B-PHE-410	-0.1
R-A-TYR-88	-0.01		L-B-ASP-485	-0.1
R-A-LEU-98	-0.01		L-B-LYS-166	-0.09
R-A-TYR-103	-0.01		L-B-ILE-276	-0.09
R-A-TRP-108	-0.01		L-B-ALA-317	-0.09
R-A-CYS-110	-0.01		L-B-PRO-490	-0.09
R-A-PHE-111	-0.01		L-B-LYS-13	-0.08
R-A-TRP-118	-0.01		L-B-LYS-48	-0.08
R-A-ILE-129	-0.01		L-B-PHE-127	-0.08
R-A-PHE-154	-0.01		L-B-LYS-161	-0.08
R-A-GLN-185	-0.01		L-B-LEU-361	-0.08
R-A-PHE-187	-0.01		L-B-LYS-9	-0.07
R-A-TRP-188	-0.01		L-B-VAL-213	-0.07
R-A-GLN-189	-0.01		L-B-GLY-310	-0.07
R-A-LEU-190	-0.01		L-B-THR-462	-0.07
R-A-LEU-191	-0.01		L-B-MET-1	-0.06
R-A-ASP-307	-0.01		L-B-LYS-2	-0.06
R-A-ASP-316	-0.01		L-B-ARG-191	-0.06
R-A-GLU-318	-0.01		L-B-MET-303	-0.06
R-A-ARG-351	-0.01		L-B-LEU-348	-0.06
R-A-ARG-380	-0.01		L-B-PRO-375	-0.06
R-A-LYS-402	-0.01		L-B-THR-379	-0.06
R-A-GLU-408	-0.01		L-B-TRP-393	-0.06
R-A-GLU-420	-0.01		L-B-GLN-274	-0.05
R-A-HIE-429	-0.01		L-B-LEU-322	-0.05
R-A-ASP-430	-0.01		L-B-HIE-363	-0.05
R-A-ASP-488	-0.01		L-B-TYR-392	-0.05
R-A-GLU-493	-0.01		L-B-PHE-405	-0.05
R-A-GLU-551	-0.01		L-B-VAL-130	-0.04
R-A-ILE-558	-0.01		L-B-ALA-155	-0.04
R-A-LEU-570	-0.01		L-B-ARG-223	-0.04
R-A-ILE-642	-0.01		L-B-PHE-305	-0.04
R-A-GLN-645	-0.01		L-B-TYR-488	-0.04
R-A-LEU-650	-0.01		L-B-GLY-502	-0.04
R-A-VAL-7	0		L-B-VAL-103	-0.03
R-A-GLN-9	0		L-B-CYS-134	-0.03
R-A-VAL-10	0		L-B-ARG-187	-0.03
R-A-MET-11	0		L-B-VAL-291	-0.03
R-A-ASN-12	0		L-B-VAL-358	-0.03
R-A-GLY-14	0		L-B-ALA-416	-0.03
R-A-LEU-48	0		L-B-VAL-214	-0.02
R-A-HIE-49	0		L-B-ARG-229	-0.02
R-A-ASN-50	0		L-B-VAL-295	-0.02
R-A-TRP-51	0		L-B-ALA-299	-0.02
R-A-SER-52	0		L-B-PHE-413	-0.02
R-A-GLY-53	0		L-B-LEU-423	-0.02
R-A-TRP-55	0		L-B-TYR-428	-0.02
R-A-SER-56	0		L-B-CYS-469	-0.02
R-A-PHE-57	0		L-B-PHE-40	-0.01
R-A-TRP-58	0		L-B-ILE-50	-0.01
R-A-ILE-59	0		L-B-TRP-75	-0.01
R-A-SER-60	0		L-B-VAL-100	-0.01
R-A-SER-61	0		L-B-PHE-146	-0.01
R-A-SER-62	0		L-B-CYS-151	-0.01
R-A-THR-63	0		L-B-TYR-170	-0.01
R-A-TYR-64	0		L-B-ASN-175	-0.01
R-A-ASN-68	0		L-B-LEU-177	-0.01
R-A-GLN-74	0		L-B-ALA-182	-0.01
R-A-THR-76	0		L-B-TYR-183	-0.01
R-A-LEU-78	0		L-B-TYR-192	-0.01
R-A-PRO-79	0		L-B-TRP-242	-0.01
R-A-ILE-85	0		L-B-ASN-246	-0.01
R-A-ALA-86	0		L-B-PHE-256	-0.01
R-A-ALA-91	0		L-B-LEU-264	-0.01
R-A-ILE-96	0		L-B-ILE-290	-0.01
R-A-LEU-97	0		L-B-ALA-292	-0.01
R-A-GLY-100	0		L-B-ILE-293	-0.01
R-A-LEU-102	0		L-B-LEU-298	-0.01
R-A-LEU-104	0		L-B-TYR-300	-0.01
R-A-LEU-109	0		L-B-LEU-330	-0.01
R-A-TYR-112	0		L-B-TYR-336	-0.01
R-A-SER-113	0		L-B-PRO-438	-0.01
R-A-ASN-114	0		L-B-LEU-439	-0.01
R-A-ILE-115	0		L-B-TYR-442	-0.01
R-A-PHE-116	0		L-B-ILE-3	0
R-A-THR-120	0		L-B-VAL-4	0
R-A-THR-121	0		L-B-ASN-5	0
R-A-ILE-122	0		L-B-ASN-6	0
R-A-PHE-159	0		L-B-TRP-7	0
R-A-ILE-169	0		L-B-LEU-8	0
R-A-THR-183	0		L-B-GLN-10	0
R-A-GLN-192	0		L-B-LEU-11	0
R-A-GLN-193	0		L-B-ILE-12	0
R-A-ASN-194	0		L-B-VAL-14	0
R-A-TYR-195	0		L-B-THR-15	0
R-A-GLY-196	0		L-B-LEU-16	0
R-A-THR-197	0		L-B-VAL-17	0
R-A-LEU-199	0		L-B-PHE-18	0
R-A-GLY-200	0		L-B-LEU-19	0
R-A-LEU-201	0		L-B-PHE-20	0
R-A-ASN-202	0		L-B-VAL-21	0
R-A-ALA-203	0		L-B-ALA-22	0
R-A-MET-206	0		L-B-ALA-23	0
R-A-LEU-209	0		L-B-ILE-24	0
R-A-SER-210	0		L-B-PHE-25	0
R-A-VAL-216	0		L-B-TYR-26	0
R-A-PRO-292	0		L-B-LEU-27	0
R-A-SER-295	0		L-B-ILE-28	0
R-A-LEU-296	0		L-B-THR-29	0
R-A-LEU-298	0		L-B-PRO-30	0
R-A-ASN-299	0		L-B-VAL-31	0
R-A-ASN-301	0		L-B-HIE-32	0
R-A-TYR-303	0		L-B-VAL-33	0
R-A-LEU-304	0		L-B-MET-34	0
R-A-SER-305	0		L-B-SER-35	0
R-A-LEU-306	0		L-B-HIE-37	0
R-A-SER-309	0		L-B-THR-38	0
R-A-SER-310	0		L-B-TYR-47	0
R-A-THR-311	0		L-B-ALA-49	0
R-A-SER-312	0		L-B-GLY-52	0
R-A-ASP-313	0		L-B-VAL-54	0
R-A-SER-314	0		L-B-THR-55	0
R-A-VAL-315	0		L-B-ILE-58	0
R-A-ASN-319	0		L-B-ALA-59	0
R-A-VAL-320	0		L-B-SER-60	0
R-A-PRO-321	0		L-B-THR-61	0
R-A-LEU-325	0		L-B-THR-63	0
R-A-HIE-326	0		L-B-CYS-64	0
R-A-GLY-327	0		L-B-PHE-65	0
R-A-LEU-329	0		L-B-ALA-66	0
R-A-PHE-330	0		L-B-ASN-67	0
R-A-ILE-331	0		L-B-HIE-69	0
R-A-ASN-332	0		L-B-ALA-70	0
R-A-ILE-334	0		L-B-PHE-72	0
R-A-PHE-335	0		L-B-THR-74	0
R-A-HIE-336	0		L-B-PHE-76	0
R-A-ILE-337	0		L-B-SER-77	0
R-A-SER-338	0		L-B-GLN-78	0
R-A-ALA-339	0		L-B-GLY-80	0
R-A-ASP-340	0		L-B-GLY-81	0
R-A-ARG-341	0		L-B-SER-82	0
R-A-MET-342	0		L-B-TYR-83	0
R-A-PHE-343	0		L-B-THR-84	0
R-A-GLU-344	0		L-B-ASN-85	0
R-A-LEU-345	0		L-B-ALA-88	0
R-A-LEU-346	0		L-B-CYS-89	0
R-A-PHE-347	0		L-B-PRO-90	0
R-A-THR-348	0		L-B-LEU-91	0
R-A-SER-349	0		L-B-ILE-92	0
R-A-SER-350	0		L-B-PHE-102	0
R-A-PHE-352	0		L-B-PRO-105	0
R-A-MET-353	0		L-B-GLY-106	0
R-A-GLN-354	0		L-B-PRO-108	0
R-A-LYS-355	0		L-B-THR-110	0
R-A-PHE-356	0		L-B-ILE-111	0
R-A-ALA-357	0		L-B-LEU-112	0
R-A-SER-358	0		L-B-THR-114	0
R-A-SER-359	0		L-B-THR-115	0
R-A-ASN-361	0		L-B-ASN-116	0
R-A-ILE-362	0		L-B-GLY-117	0
R-A-ILE-363	0		L-B-PHE-119	0
R-A-VAL-365	0		L-B-LEU-120	0
R-A-VAL-366	0		L-B-PHE-122	0
R-A-SER-367	0		L-B-ILE-141	0
R-A-THR-368	0		L-B-TYR-143	0
R-A-PRO-369	0		L-B-ALA-147	0
R-A-TRP-370	0		L-B-THR-148	0
R-A-THR-371	0		L-B-VAL-152	0
R-A-ALA-372	0		L-B-LEU-153	0
R-A-GLU-373	0		L-B-ILE-159	0
R-A-LEU-374	0		L-B-PHE-160	0
R-A-GLY-375	0		L-B-ALA-163	0
R-A-GLY-376	0		L-B-SER-164	0
R-A-ASP-377	0		L-B-GLY-165	0
R-A-GLN-378	0		L-B-PRO-167	0
R-A-LEU-379	0		L-B-VAL-168	0
R-A-THR-381	0		L-B-PRO-169	0
R-A-MET-382	0		L-B-GLY-179	0
R-A-THR-383	0		L-B-SER-180	0
R-A-TYR-384	0		L-B-SER-185	0
R-A-THR-385	0		L-B-LEU-186	0
R-A-ILE-386	0		L-B-PRO-188	0
R-A-VAL-387	0		L-B-THR-190	0
R-A-LEU-388	0		L-B-VAL-193	0
R-A-ASN-389	0		L-B-LEU-194	0
R-A-SER-390	0		L-B-MET-195	0
R-A-PRO-391	0		L-B-GLY-197	0
R-A-LEU-392	0		L-B-SER-198	0
R-A-THR-393	0		L-B-ILE-199	0
R-A-GLY-394	0		L-B-ILE-200	0
R-A-CYS-396	0		L-B-PHE-202	0
R-A-THR-397	0		L-B-PRO-203	0
R-A-ALA-398	0		L-B-THR-216	0
R-A-ALA-399	0		L-B-PHE-217	0
R-A-THR-400	0		L-B-SER-219	0
R-A-GLU-401	0		L-B-TYR-221	0
R-A-GLN-403	0		L-B-CYS-222	0
R-A-THR-404	0		L-B-HIE-224	0
R-A-LEU-405	0		L-B-GLY-225	0
R-A-TYR-406	0		L-B-THR-226	0
R-A-LYS-407	0		L-B-CYS-227	0
R-A-SER-409	0		L-B-SER-230	0
R-A-GLU-411	0		L-B-GLU-231	0
R-A-ALA-412	0		L-B-ALA-232	0
R-A-ARG-413	0		L-B-VAL-236	0
R-A-PHE-414	0		L-B-LEU-244	0
R-A-TYR-415	0		L-B-ASN-245	0
R-A-LEU-416	0		L-B-ASP-247	0
R-A-VAL-417	0		L-B-TYR-248	0
R-A-SER-419	0		L-B-TYR-249	0
R-A-VAL-421	0		L-B-SER-251	0
R-A-LEU-422	0		L-B-GLY-254	0
R-A-THR-423	0		L-B-CYS-257	0
R-A-HIE-424	0		L-B-GLY-258	0
R-A-VAL-426	0		L-B-VAL-259	0
R-A-PRO-427	0		L-B-ASP-260	0
R-A-PHE-432	0		L-B-VAL-262	0
R-A-TYR-433	0		L-B-ALA-278	0
R-A-THR-434	0		L-B-ASP-280	0
R-A-VAL-435	0		L-B-ILE-281	0
R-A-ASN-436	0		L-B-SER-282	0
R-A-TYR-438	0		L-B-ALA-283	0
R-A-CYS-439	0		L-B-ILE-285	0
R-A-ILE-440	0		L-B-VAL-286	0
R-A-ILE-441	0		L-B-ALA-287	0
R-A-ARG-442	0		L-B-GLY-288	0
R-A-SER-443	0		L-B-GLY-289	0
R-A-SER-444	0		L-B-VAL-294	0
R-A-LYS-445	0		L-B-PRO-334	0
R-A-GLN-446	0		L-B-ALA-417	0
R-A-CYS-448	0		L-B-MET-427	0
R-A-LEU-450	0		L-B-LEU-429	0
R-A-VAL-452	0		L-B-LEU-431	0
R-A-SER-453	0		L-B-SER-433	0
R-A-THR-454	0		L-B-LEU-436	0
R-A-LEU-456	0		L-B-LEU-437	0
R-A-TYR-458	0		L-B-THR-440	0
R-A-LEU-469	0		L-B-ASN-443	0
R-A-ILE-470	0		L-B-LEU-446	0
R-A-SER-474	0		L-B-ALA-447	0
R-A-TRP-475	0		L-B-TYR-449	0
R-A-SER-476	0		L-B-ASN-450	0
R-A-SER-477	0		L-B-TYR-454	0
R-A-LEU-478	0		L-B-LEU-472	0
R-A-TYR-481	0		L-B-ALA-473	0
R-A-PHE-482	0		L-B-PHE-479	0
R-A-GLN-484	0		L-B-SER-480	0
R-A-LEU-485	0		L-B-ASN-481	0
R-A-SER-487	0		L-B-SER-482	0
R-A-LEU-489	0		L-B-SER-41	0.01
R-A-LEU-490	0		L-B-ILE-45	0.01
R-A-ILE-491	0		L-B-GLY-46	0.01
R-A-GLU-492	0		L-B-GLY-53	0.01
R-A-SER-494	0		L-B-ALA-93	0.01
R-A-VAL-495	0		L-B-ALA-94	0.01
R-A-LEU-496	0		L-B-VAL-95	0.01
R-A-ASN-497	0		L-B-VAL-104	0.01
R-A-GLN-498	0		L-B-LEU-107	0.01
R-A-ALA-499	0		L-B-GLY-109	0.01
R-A-ILE-500	0		L-B-HIE-121	0.01
R-A-GLU-501	0		L-B-ASN-132	0.01
R-A-ASP-502	0		L-B-THR-144	0.01
R-A-PRO-503	0		L-B-SER-149	0.01
R-A-GLY-504	0		L-B-ALA-150	0.01
R-A-LYS-505	0		L-B-ALA-154	0.01
R-A-LEU-506	0		L-B-VAL-181	0.01
R-A-THR-507	0		L-B-ASP-189	0.01
R-A-ASP-542	0		L-B-GLN-201	0.01
R-A-ILE-543	0		L-B-ASN-204	0.01
R-A-THR-544	0		L-B-THR-215	0.01
R-A-GLY-545	0		L-B-GLY-233	0.01
R-A-GLU-549	0		L-B-VAL-234	0.01
R-A-MET-550	0		L-B-VAL-243	0.01
R-A-ASN-552	0		L-B-LEU-252	0.01
R-A-VAL-555	0		L-B-ALA-261	0.01
R-A-LEU-566	0		L-B-ASN-263	0.01
R-A-VAL-632	0		L-B-THR-270	0.01
R-A-MET-633	0		L-B-LEU-279	0.01
R-A-LEU-634	0		L-B-CYS-297	0.01
R-A-GLN-636	0		L-B-TYR-301	0.01
R-A-LEU-637	0		L-B-PHE-323	0.01
R-A-SER-639	0		L-B-PHE-327	0.01
R-A-SER-640	0		L-B-GLN-441	0.01
R-A-LEU-641	0		L-B-TYR-445	0.01
R-A-MET-643	0		L-B-LEU-448	0.01
R-A-LEU-644	0		L-B-TYR-452	0.01
R-A-THR-647	0		L-B-PHE-455	0.01
R-A-PHE-648	0		L-B-SER-456	0.01
R-A-LEU-651	0		L-B-ALA-468	0.01
R-A-ASN-652	0		L-B-CYS-470	0.01
R-A-ASN-654	0		L-B-LEU-476	0.01
R-A-THR-656	0		L-B-ASN-477	0.01
R-A-GLY-657	0		L-B-GLY-483	0.01
R-A-MET-658	0		L-B-SER-484	0.01
R-A-ALA-659	0		L-B-VAL-486	0.01
R-A-VAL-660	0		L-B-ILE-44	0.02
R-A-HIE-77	0.01		L-B-GLY-101	0.02
R-A-LEU-84	0.01		L-B-PRO-137	0.02
R-A-ALA-89	0.01		L-B-THR-158	0.02
R-A-CYS-90	0.01		L-B-ASP-218	0.02
R-A-LEU-92	0.01		L-B-SER-239	0.02
R-A-GLN-99	0.01		L-B-ARG-250	0.02
R-A-SER-105	0.01		L-B-PRO-253	0.02
R-A-ILE-124	0.01		L-B-VAL-255	0.02
R-A-GLY-160	0.01		L-B-GLY-277	0.02
R-A-ARG-164	0.01		L-B-SER-284	0.02
R-A-LEU-182	0.01		L-B-THR-296	0.02
R-A-LEU-211	0.01		L-B-THR-333	0.02
R-A-ILE-213	0.01		L-B-ALA-362	0.02
R-A-LYS-308	0.01		L-B-CYS-385	0.02
R-A-ARG-360	0.01		L-B-VAL-435	0.02
R-A-ARG-410	0.01		L-B-GLY-457	0.02
R-A-ASP-425	0.01		L-B-ALA-467	0.02
R-A-TYR-428	0.01		L-B-ALA-475	0.02
R-A-LYS-447	0.01		L-B-SER-42	0.03
R-A-ARG-459	0.01		L-B-LEU-123	0.03
R-A-VAL-466	0.01		L-B-ARG-125	0.03
R-A-ASN-473	0.01		L-B-THR-136	0.03
R-A-LYS-546	0.01		L-B-THR-174	0.03
R-A-LYS-547	0.01		L-B-GLU-228	0.03
R-A-LYS-548	0.01		L-B-CYS-235	0.03
R-A-VAL-559	0.01		L-B-SER-237	0.03
R-A-GLY-625	0.01		L-B-THR-266	0.03
R-A-THR-6	0.02		L-B-PRO-271	0.03
R-A-ASP-54	0.02		L-B-LEU-324	0.03
R-A-ASN-143	0.02		L-B-VAL-403	0.03
R-A-SER-151	0.02		L-B-VAL-404	0.03
R-A-SER-158	0.02		L-B-THR-412	0.03
R-A-ALA-161	0.02		L-B-ASN-424	0.03
R-A-ASN-208	0.02		L-B-GLU-208	0.04
R-A-SER-212	0.02		L-B-GLU-220	0.04
R-A-SER-293	0.02		L-B-GLY-240	0.04
R-A-LYS-323	0.02		L-B-ARG-241	0.04
R-A-ARG-333	0.02		L-B-PRO-491	0.04
R-A-ASP-364	0.02		L-B-GLY-131	0.05
R-A-TYR-431	0.02		L-B-ALA-308	0.05
R-A-ARG-437	0.02		L-B-VAL-335	0.05
R-A-ARG-449	0.02		L-B-PHE-352	0.05
R-A-PRO-462	0.02		L-B-THR-388	0.05
R-A-ASN-554	0.02		L-B-ALA-458	0.05
R-A-THR-556	0.02		L-B-MET-459	0.05
R-A-VAL-560	0.02		L-B-GLN-501	0.05
R-A-SER-562	0.02		L-B-ALA-129	0.06
R-A-VAL-573	0.02		L-B-THR-205	0.06
R-A-THR-81	0.03		L-B-VAL-316	0.06
R-A-ARG-94	0.03		L-B-THR-328	0.06
R-A-LYS-300	0.03		L-B-SER-463	0.06
R-A-ARG-451	0.03		L-B-HIE-471	0.06
R-A-GLN-461	0.03		L-B-SER-494	0.06
R-A-TRP-463	0.03		L-B-ILE-96	0.07
R-A-LYS-483	0.03		L-B-SER-138	0.07
R-A-TYR-553	0.03		L-B-ASP-145	0.07
R-A-SER-580	0.03		L-B-CYS-157	0.07
R-A-LEU-600	0.03		L-B-PHE-309	0.07
R-A-LEU-602	0.03		L-B-ASP-162	0.08
R-A-VAL-626	0.03		L-B-ASN-267	0.08
R-A-GLU-13	0.04		L-B-CYS-331	0.08
R-A-SER-123	0.04		L-B-LEU-373	0.08
R-A-THR-157	0.04		L-B-SER-128	0.09
R-A-SER-168	0.04		L-B-GLY-209	0.09
R-A-SER-181	0.04		L-B-SER-411	0.09
R-A-LYS-457	0.04		L-B-THR-493	0.09
R-A-SER-662	0.04		L-B-ASP-196	0.1
R-A-ASP-87	0.05		L-B-TYR-206	0.1
R-A-SER-165	0.05		L-B-ARG-212	0.1
R-A-ASN-175	0.05		L-B-MET-369	0.1
R-A-GLU-198	0.05		L-B-ASP-51	0.11
R-A-PRO-218	0.05		L-B-ASP-86	0.11
R-A-LYS-294	0.05		L-B-THR-238	0.11
R-A-SER-468	0.05		L-B-SER-344	0.11
R-A-GLU-70	0.06		L-B-SER-359	0.11
R-A-ASN-107	0.06		L-B-SER-396	0.11
R-A-GLU-119	0.06		L-B-ASP-62	0.12
R-A-ARG-328	0.06		L-B-SER-210	0.12
R-A-LYS-460	0.06		L-B-THR-351	0.12
R-A-SER-630	0.06		L-B-GLN-365	0.12
R-A-GLU-661	0.06		L-B-ALA-498	0.12
R-A-GLY-3	0.07		L-B-ARG-304	0.13
R-A-ALA-4	0.07		L-B-THR-320	0.13
R-A-ASP-66	0.07		L-B-SER-337	0.13
R-A-ASP-95	0.07		L-B-ASP-118	0.14
R-A-GLY-464	0.07		L-B-ASN-319	0.14
R-A-LEU-577	0.07		L-B-GLN-492	0.14
R-A-SER-599	0.07		L-B-ASP-57	0.15
R-A-GLU-69	0.08		L-B-ASP-73	0.15
R-A-LEU-126	0.08		L-B-GLU-178	0.15
R-A-SER-604	0.08		L-B-ASN-356	0.16
R-A-ASP-15	0.09		L-B-GLY-341	0.17
R-A-ALA-603	0.09		L-B-ASN-406	0.18
R-A-GLU-205	0.1		L-B-GLU-184	0.19
R-A-ASP-649	0.1		L-B-VAL-374	0.19
R-A-MET-132	0.11		L-B-LYS-453	0.19
R-A-ALA-138	0.11		L-B-GLN-489	0.19
R-A-GLN-146	0.11		L-B-ASP-39	0.2
R-A-GLN-93	0.12		L-B-ASP-71	0.21
R-A-GLU-204	0.12		L-B-ARG-307	0.23
R-A-LYS-472	0.12		L-B-LYS-474	0.23
R-A-VAL-291	0.13		L-B-ARG-432	0.27
R-A-ARG-622	0.13		L-B-SER-497	0.28
R-A-SER-608	0.14		L-B-LYS-425	0.29
R-A-GLU-82	0.15		L-B-LYS-451	0.29
R-A-GLU-207	0.15		L-B-SER-409	0.3
R-A-GLU-596	0.16		L-B-ARG-444	0.3
R-A-GLU-152	0.17		L-B-ASP-357	0.31
R-A-GLU-186	0.17		L-B-GLU-99	0.32
R-A-LYS-127	0.18		L-B-ARG-306	0.32
R-A-LYS-134	0.18		L-B-GLU-43	0.36
R-A-GLN-217	0.18		L-B-ASN-397	0.36
R-A-ASP-80	0.19		L-B-GLU-142	0.39
R-A-ASN-128	0.19		L-B-LYS-139	0.41
R-A-LYS-467	0.2		L-B-GLU-156	0.46
R-A-GLU-106	0.21		L-B-ASP-173	0.54
R-A-GLN-595	0.23		L-B-LYS-430	0.62
R-A-THR-574	0.26		L-B-ARG-401	0.79
R-A-ASN-572	0.29		L-B-LYS-400	0.8
R-A-MET-1	0.3		L-B-LYS-389	0.92
R-A-ASP-629	0.3		L-B-ARG-465	1.01
R-A-GLU-635	0.32		L-B-ARG-402	1.05
R-A-ASN-601	0.33
R-A-THR-149	0.35
R-A-GLU-214	0.35
R-A-ARG-628	0.35
R-A-ARG-593	0.4
R-A-LYS-615	0.41
R-A-GLU-611	0.42
R-A-GLN-619	0.42
R-A-ASP-215	0.46
R-A-SER-220	0.46
R-A-LYS-624	0.49
R-A-ARG-162	0.56
R-A-GLU-150	0.63
R-A-ASP-618	0.66
R-A-ASP-179	0.73
R-A-ARG-609	0.93
R-A-LYS-153	0.94
R-A-ASP-605	1.01
R-A-GLU-597	1.15
R-A-GLU-583	1.17
R-A-LYS-617	1.2
R-A-GLU-135	1.37
R-A-GLU-2	1.64
R-A-LYS-598	1.67
R-A-LYS-581	2.16
R-A-LYS-578	3.31
R-A-GLY-222	6.28
