# Supplementary material for: The non-vesicular cholesterol transporter GRAMD1C is a pan-coronavirus antiviral target
Source: PLoS Biol. 2026 Apr 6;24(4):e3003736. doi: 10.1371/journal.pbio.3003736 (PMC13068348; doi:10.1371/journal.pbio.3003736)
Supplement: S1 Data — This compressed folder contains the underlying numerical data and/or uncropped images used to generate the panels in Fig 1. (ZIP) [file pbio.3003736.s015.zip]

Archive with 108 entries (81 files):
- S1 Data/
- S1 Data/Figure 1/
- S1 Data/Figure 1/D/
- S1 Data/Figure 1/D/pk-ko-qpcr-tgev-n -  Quantification Cq Results.xlsx
- S1 Data/Figure 1/E/
- S1 Data/Figure 1/E/pk-ko-1moi-titer.pzfx
- S1 Data/Figure 1/F/
- S1 Data/Figure 1/F/POSITIVE-CELL.xlsx
- S1 Data/Figure 1/G/
- S1 Data/Figure 1/G/GRAMD1C-Quantification Cq Results.xlsx
- S1 Data/Figure 1/G/pk+1C-TITER.pzfx
- S1 Data/Figure 1/G/TGEV-N-Quantification Cq Results.xlsx
- S1 Data/Figure 1/H/
- S1 Data/Figure 1/H/PEDV-DR13-viral-titer/
- S1 Data/Figure 1/H/PEDV-DR13-viral-titer/titer.pzfx
- S1 Data/Figure 1/H/PEDV-DR13-viral-titer/viral-titer-PEDV-DR13.tif
- S1 Data/Figure 1/H/PEDV-POSITIVE.xlsx
- S1 Data/Figure 1/I/
- S1 Data/Figure 1/I/229E-Viral-titer/
- S1 Data/Figure 1/I/229E-Viral-titer/229e-ko-titer.pzfx
- S1 Data/Figure 1/I/229E-Viral-titer/titer.tif
- S1 Data/Figure 1/I/229E-Viral-titer/titer.xlsx
- S1 Data/Figure 1/I/IFA/
- S1 Data/Figure 1/I/IFA/229e.tif
- S1 Data/Figure 1/I/IFA/CACO2-KO/
- S1 Data/Figure 1/I/IFA/CACO2-KO/KO/
- S1 Data/Figure 1/I/IFA/CACO2-KO/KO/229E-1.png
- S1 Data/Figure 1/I/IFA/CACO2-KO/KO/229E-2.png
- S1 Data/Figure 1/I/IFA/CACO2-KO/KO/229E-DAPI-1.jpg
- S1 Data/Figure 1/I/IFA/CACO2-KO/KO/229E-DAPI-2.jpg
- S1 Data/Figure 1/I/IFA/CACO2-KO/KO/229E-DAPI-3.jpg
- S1 Data/Figure 1/I/IFA/CACO2-KO/KO/229E-N-1.jpg
- S1 Data/Figure 1/I/IFA/CACO2-KO/KO/229E-N-2.jpg
- S1 Data/Figure 1/I/IFA/CACO2-KO/KO/229E-N-3.jpg
- S1 Data/Figure 1/I/IFA/caco2-WT/
- S1 Data/Figure 1/I/IFA/caco2-WT/WT/
- S1 Data/Figure 1/I/IFA/caco2-WT/WT/229E-DAPI-5.jpg
- S1 Data/Figure 1/I/IFA/caco2-WT/WT/229E-DAPI-6.jpg
- S1 Data/Figure 1/I/IFA/caco2-WT/WT/229E-N-5.jpg
- S1 Data/Figure 1/I/IFA/caco2-WT/WT/229E-N-6.jpg
- S1 Data/Figure 1/I/IFA/caco2-WT/WT/caco2-229en-4.jpg
- S1 Data/Figure 1/I/IFA/caco2-WT/WT/caco2-dapi-4-merge.png
- S1 Data/Figure 1/I/IFA/caco2-WT/WT/caco2-dapi-4.jpg
- S1 Data/Figure 1/I/IFA/positive-cell.pzfx
- S1 Data/Figure 1/I/IFA/positive-cell.xlsx
- S1 Data/Figure 1/J/
- S1 Data/Figure 1/J/IFA-0.01moi-24h/
- S1 Data/Figure 1/J/IFA-0.01moi-24h/ko/
- S1 Data/Figure 1/J/IFA-0.01moi-24h/ko/1.png
- S1 Data/Figure 1/J/IFA-0.01moi-24h/ko/2.png
- S1 Data/Figure 1/J/IFA-0.01moi-24h/ko/3.png
- S1 Data/Figure 1/J/IFA-0.01moi-24h/ko/4.jpg
- S1 Data/Figure 1/J/IFA-0.01moi-24h/ko/5.jpg
- S1 Data/Figure 1/J/IFA-0.01moi-24h/ko/6.jpg
- S1 Data/Figure 1/J/IFA-0.01moi-24h/ko/7.jpg
- S1 Data/Figure 1/J/IFA-0.01moi-24h/ko/8.jpg
- S1 Data/Figure 1/J/IFA-0.01moi-24h/ko/9.jpg
- S1 Data/Figure 1/J/IFA-0.01moi-24h/positive-cells.pzfx
- S1 Data/Figure 1/J/IFA-0.01moi-24h/positive-cells.xlsx
- S1 Data/Figure 1/J/IFA-0.01moi-24h/sars-2-positive-cells.tif
- S1 Data/Figure 1/J/IFA-0.01moi-24h/VERO/
- S1 Data/Figure 1/J/IFA-0.01moi-24h/VERO/1.png
- S1 Data/Figure 1/J/IFA-0.01moi-24h/VERO/2.png
- S1 Data/Figure 1/J/IFA-0.01moi-24h/VERO/3.png
- S1 Data/Figure 1/J/IFA-0.01moi-24h/VERO/4.jpg
- S1 Data/Figure 1/J/IFA-0.01moi-24h/VERO/5.jpg
- S1 Data/Figure 1/J/IFA-0.01moi-24h/VERO/6.jpg
- S1 Data/Figure 1/J/IFA-0.01moi-24h/VERO/7.jpg
- S1 Data/Figure 1/J/IFA-0.01moi-24h/VERO/8.jpg
- S1 Data/Figure 1/J/IFA-0.01moi-24h/VERO/9.jpg
- S1 Data/Figure 1/J/viral-titer/
- S1 Data/Figure 1/J/viral-titer/sars-2-titer.pzfx
- S1 Data/Figure 1/J/viral-titer/titer.tif
- S1 Data/Figure 1/J/viral-titer/titer.xlsx
- S1 Data/Figure 1/K/
- S1 Data/Figure 1/K/l929-ko/
- S1 Data/Figure 1/K/l929-ko/ko-0.01moi.png
- S1 Data/Figure 1/K/l929-ko/l929-0.01moi.png
- S1 Data/Figure 1/K/mhv-titer.pzfx
- S1 Data/Figure 1/K/MHV-viral-titer.tif
- S1 Data/Figure 1/L/
- S1 Data/Figure 1/L/IFA/
- S1 Data/Figure 1/L/IFA/ko/
- S1 Data/Figure 1/L/IFA/ko/22-6-1.jpg
- S1 Data/Figure 1/L/IFA/ko/22-6-2.jpg
- S1 Data/Figure 1/L/IFA/ko/22-6-dapi-1.jpg
- S1 Data/Figure 1/L/IFA/ko/22-6-dapi-2.jpg
- S1 Data/Figure 1/L/IFA/ko/22-6-pdcov-n-1.jpg
- S1 Data/Figure 1/L/IFA/ko/22-6-pdcov-n-2.jpg
- S1 Data/Figure 1/L/IFA/ko/ko-5ug-5moi-24h-delta-1.png
- S1 Data/Figure 1/L/IFA/ko/ko-5ug-5moi-24h-delta_DAPI-1.png
- S1 Data/Figure 1/L/IFA/ko/ko-5ug-5moi-24h-delta_N-1.png
- S1 Data/Figure 1/L/IFA/PK/
- S1 Data/Figure 1/L/IFA/PK/pk-2.jpg
- S1 Data/Figure 1/L/IFA/PK/pk-3.jpg
- S1 Data/Figure 1/L/IFA/PK/pk-5ug-5moi-24h-delta_DAPInew.png
- S1 Data/Figure 1/L/IFA/PK/pk-5ug-5moi-24h-delta_new.png
- S1 Data/Figure 1/L/IFA/PK/pk-5ug-5moi-24h-delta_TxRed.png
- S1 Data/Figure 1/L/IFA/PK/pk-dapi-2.jpg
- S1 Data/Figure 1/L/IFA/PK/pk-dapi-3.jpg
- S1 Data/Figure 1/L/IFA/PK/pk-pdcov-n-2.jpg
- S1 Data/Figure 1/L/IFA/PK/pk-pdcov-n-3.jpg
- S1 Data/Figure 1/L/IFA/positive-cells.pzfx
- S1 Data/Figure 1/L/IFA/positive-cells.tif
- S1 Data/Figure 1/L/IFA/positive-cells.xlsx
- S1 Data/Figure 1/L/PDCOV-titer/
- S1 Data/Figure 1/L/PDCOV-titer/titer.pzfx
- S1 Data/Figure 1/L/PDCOV-titer/titer.tif
