# Supplementary material for: The non-vesicular cholesterol transporter GRAMD1C is a pan-coronavirus antiviral target
Source: PLoS Biol. 2026 Apr 6;24(4):e3003736. doi: 10.1371/journal.pbio.3003736 (PMC13068348; doi:10.1371/journal.pbio.3003736)
Supplement: S1 Data — This compressed folder contains the underlying numerical data and/or uncropped images used to generate the panels in Fig 1. (ZIP) [file pbio.3003736.s015.zip › S1 Data/Figure 1/D/pk-ko-qpcr-tgev-n - Quantification Cq Results.xlsx]

## Sheet: Sheet1
A01	SYBR	tgev-n	Unkn	BAC-1	7.18069	BAC-2	10.7636	BAC-3	13.3065	BAC-4	16.4684	BAC-5	21.6249	BAC-6	24.0817	BAC-7	27.5674
A02	SYBR	tgev-n	Unkn	BAC-1	7.70608	BAC-2	9.97251	BAC-3	13.5021	BAC-4	16.7974	BAC-5	19.5605	BAC-6	23.5397	BAC-7	27.4418
A03	SYBR	tgev-n	Unkn	BAC-1	8.415	BAC-2	10.0448	BAC-3	12.857	BAC-4	16.3991	BAC-5	19.8166	BAC-6	23.4745	BAC-7	27.8187
A04	SYBR	tgev-n	Unkn	BAC-1	9.16193	BAC-2	10.6201	BAC-3	13.2087	BAC-4	16.4471	BAC-5	19.6829	BAC-6	23.1816	BAC-7	28.0706
A05	SYBR	tgev-n	Unkn	BAC-1	7.69613	BAC-2	10.0236	BAC-3	13.0411	BAC-4	16.2315	BAC-5	20.3605	BAC-6	23.69	BAC-7	28.0592
				average	7.52763		10.0136		13.1855		16.4382		19.6867		23.5681		27.6093
					0.300503		0.0371541		0.134249		0.0355131		0.128092		0.11053		0.191898
						copies	cq（x）	log(y)
					50ng/μl	107300000000000	7.53	14
					10^-1	10730000000000	10.01	13
					-2	1073000000000	13.19	12
					-3	107300000000	16.44	11
					-4	10730000000	19.69	10
					-5	1073000000	23.57	9
PK-1	23.5419	PK-2	22.1368	PK=3	21.1679
PK-1	23.6842	PK-2	22.2254	PK=3	21.5645			cq	XY	copies
PK-1	23.6279	PK-2	21.8804	PK=3	21.4911		tgev-n	wt
PK-1	23.5716	PK-2	22.1467	PK=3	21.8053			22.63	9.1567	1.53491e+09	9.18608
PK-1	23.7952	PK-2	22.0079	PK=3	20.9288			22.1	9.321	2.2407e+09	9.35038
	23.6279		22.0971		21.4078			22.41	9.2249	1.79591e+09	9.25428
	0.056299		0.0774444		0.210965			ko			#NUM!
								25.6	8.236	1.8424e+08	8.26538
KO-1	25.0066	KO-2	25.4389	KO-3	25.3955			25.59	8.2391	1.8556e+08	8.26848
KO-1	25.4573	KO-2	25.52	KO-3	25.4781			25.46	8.2794	2.03603e+08	8.30878
KO-1	25.6272	KO-2	25.3007	KO-3	25.5208
KO-1	25.6933	KO-2	25.5948	KO-3	25.6685
KO-1	25.4941	KO-2	25.6675	KO-3	26.1269
	25.6049		25.5941		25.4648
	0.101457		0.073757		0.0636942
