# Supplementary material for: The non-vesicular cholesterol transporter GRAMD1C is a pan-coronavirus antiviral target
Source: PLoS Biol. 2026 Apr 6;24(4):e3003736. doi: 10.1371/journal.pbio.3003736 (PMC13068348; doi:10.1371/journal.pbio.3003736)
Supplement: S1 Data — This compressed folder contains the underlying numerical data and/or uncropped images used to generate the panels in Fig 1. (ZIP) [file pbio.3003736.s015.zip › S1 Data/Figure 1/F/POSITIVE-CELL.xlsx]

## Sheet: Sheet1
figure 1E	0.01moi	pk	pk-tgev-n			ko	ko-tgev-n	%
		3135	1238	39.4896		2658	2	0.0752445
		4838	2130	44.0265		4285	2	0.0466744
		3770	1870	49.6021		3717	1	0.0269034
	0.1moi	3308	3108	93.9541		4164	10	0.240154
		3372	2780	82.4437		3228	7	0.216853
		3640	3216	88.3516		3459	6	0.173461
	0.01moi	4866	4566	93.8348		3570	17	0.47619
		2269	2134	94.0502		3122	10	0.320307
		2099	1889	89.9952		3273	15	0.458295
