# Supplementary material for: The non-vesicular cholesterol transporter GRAMD1C is a pan-coronavirus antiviral target
Source: PLoS Biol. 2026 Apr 6;24(4):e3003736. doi: 10.1371/journal.pbio.3003736 (PMC13068348; doi:10.1371/journal.pbio.3003736)
Supplement: S1 Data — This compressed folder contains the underlying numerical data and/or uncropped images used to generate the panels in Fig 1. (ZIP) [file pbio.3003736.s015.zip › S1 Data/Figure 1/G/GRAMD1C-Quantification Cq Results.xlsx]

## Sheet: 0
	Well	Fluor	Target	Content	Sample	Biological Set Name	Cq	Cq Mean	Cq Std. Dev	Starting Quantity (SQ)	Log Starting Quantity	SQ Mean	SQ Std. Dev	Set Point	Well Note
	A01	SYBR	Bactin	Unkn	PK-MOCK-1		27.5104	27.5104	0				0	60		0.10695	23.7924
	A02	SYBR	Bactin	Unkn	PK-MOCK-1		23.907	27.907	0				0	60						ct mean	mean	PK-MOCK-1		ct mean	mean	PK-MOCK-2		ct mean	mean	PK-MOCK-3
	A03	SYBR	Bactin	Unkn	PK-MOCK-1		23.6952	27.6952	0				0	60						GRAMD1C	25.85	25.75		GRAMD1C	25.57	25.7		GRAMD1C	26.1	26.1
	A04	SYBR	Bactin	Unkn	PK-MOCK-1		28.3225	28.3225	0				0	60						actin（内参）	23.88	23.79		actin（内参）	23.88	23.75		actin（内参）	23.88	24.1
	A05	SYBR	Bactin	Unkn	PK-MOCK-1		23.7751	27.7751	0				0	60
	A06	SYBR	GRAMD1C-P3	Unkn	PK-MOCK-1		31.4457	32.4457	0				0	60		0.277158	31.4079	25.75		△ct	mean	PK-MOCK-1		△ct	mean	PK-MOCK-2		△ct	mean	PK-MOCK-3
	A07	SYBR	GRAMD1C-P3	Unkn	PK-MOCK-1		31.7521	31.7521	0				0	60				25.7		GRAMD1C	1.97	1.96		TGEV-N	1.69	1.95		TGEV-N	2.22	2
	A08	SYBR	GRAMD1C-P3	Unkn	PK-MOCK-1		31.3599	31.3599	0				0	60				26.1		actin（内参）				actin（内参）				actin（内参）
	A09	SYBR	GRAMD1C-P3	Unkn	PK-MOCK-1		31.9114	32.9114	0				0	60			pk-mock平均值	25.85
	A10	SYBR	GRAMD1C-P3	Unkn	PK-MOCK-1		31.4181	32.4181	0				0	60				23.79		△△ct	pk-转-1			△△ct	pk-转-2			△△ct	pk-转-3
	A11	SYBR		Unkn				0	0			0	0	60				23.75		GRAMD1C	-0.01			TGEV-N	0.26			TGEV-N	-0.22
	A12	SYBR		Unkn				0	0			0	0	60				24.1		actin（内参）				actin（内参）				actin（内参）
	B01	SYBR	Bactin	Unkn	PK-MOCK-2		24.1352	24.1352	0				0	60		0.0934295	23.7469	23.88
	B02	SYBR	Bactin	Unkn	PK-MOCK-2		23.7793	23.7793	0				0	60				bactin平均值		2^-ΔΔct	pk-转-1			2^-ΔΔct	pk-转-2			2^-ΔΔct	pk-转-3
	B03	SYBR	Bactin	Unkn	PK-MOCK-2		36.2803	36.2803	0				0	60						GRAMD1C	1.00696			TGEV-N	0.835088			TGEV-N	1.16473
	B04	SYBR	Bactin	Unkn	PK-MOCK-2		23.6415	23.6415	0				0	60							1				0.83				1.16
	B05	SYBR	Bactin	Unkn	PK-MOCK-2		23.8198	23.8198	0				0	60
	B06	SYBR	GRAMD1C-P3	Unkn	PK-MOCK-2		31.2856	31.2856	0				0	60		0.325783	31.0169
	B07	SYBR	GRAMD1C-P3	Unkn	PK-MOCK-2		31.1106	31.1106	0				0	60						ct mean	mean	pk-转-3		ct mean	meam	pk-转-2		ct mean	PK-MOCK-3	pk-转-1
	B08	SYBR	GRAMD1C-P3	Unkn	PK-MOCK-2		31.5435	31.5435	0				0	60						GRAMD1C	25.85	23.01		GRAMD1C	25.85	23		GRAMD1C	25.85	22.56
	B09	SYBR	GRAMD1C-P3	Unkn	PK-MOCK-2		30.605	30.605	0				0	60						actin（内参）	23.88	23.12		actin（内参）	23.88	23.59		actin（内参）	23.88	22.68
	B10	SYBR	GRAMD1C-P3	Unkn	PK-MOCK-2		30.6545	30.6545	0				0	60
	B11	SYBR		Unkn				0	0			0	0	60						△ct	PK-MOCK-1	pk-转-1		△ct	PK-MOCK-2	pk-转-2		△ct	PK-MOCK-3	pk-转-3
	B12	SYBR		Unkn				0	0			0	0	60						GRAMD1C	1.97	-0.11		TGEV-N	1.97	-0.59		TGEV-N	1.97	-0.12
	C01	SYBR	Bactin	Unkn	PK-MOCK-3		24.8985	24.8985	0				0	60		0.193885	24.6952			actin（内参）				actin（内参）				actin（内参）
	C02	SYBR	Bactin	Unkn	PK-MOCK-3		24.4381	24.4381	0				0	60
	C03	SYBR	Bactin	Unkn	PK-MOCK-3		24.8407	24.8407	0				0	60						△△ct	pk-转-1			△△ct	pk-转-2			△△ct	pk-转-3
	C04	SYBR	Bactin	Unkn	PK-MOCK-3		24.7428	24.7428	0				0	60						GRAMD1C	-2.08			TGEV-N	-2.56			TGEV-N	-2.09
	C05	SYBR	Bactin	Unkn	PK-MOCK-3		24.5557	24.5557	0				0	60						actin（内参）				actin（内参）				actin（内参）
	C06	SYBR	GRAMD1C-P3	Unkn	PK-MOCK-3		32.4306	32.4306	0				0	60		0.318699	32.3066
	C07	SYBR	GRAMD1C-P3	Unkn	PK-MOCK-3		31.9446	31.9446	0				0	60						2^-ΔΔct	pk-转-1			2^-ΔΔct	pk-转-2			2^-ΔΔct	pk-转-3
	C08	SYBR	GRAMD1C-P3	Unkn	PK-MOCK-3		32.5447	32.5447	0				0	60						GRAMD1C	4.22807			TGEV-N	5.89708			TGEV-N	4.25748
	C09	SYBR	GRAMD1C-P3	Unkn	PK-MOCK-3		31.4586	31.4586	0				0	60							4.22				5.89				4.25
	C10	SYBR	GRAMD1C-P3	Unkn	PK-MOCK-3		33.4434	33.4434	0				0	60
	C11	SYBR		Unkn				0	0			0	0	60
	C12	SYBR		Unkn				0	0			0	0	60
	D01	SYBR	Bactin	Unkn	PK-转1C-1		34.2294	34.2294	0				0	60		0.136773	22.6758
	D02	SYBR	Bactin	Unkn	PK-转1C-1		22.7957	22.7957	0				0	60
	D03	SYBR	Bactin	Unkn	PK-转1C-1		22.7893	22.7893	0				0	60
	D04	SYBR	Bactin	Unkn	PK-转1C-1		22.5307	22.5307	0				0	60
	D05	SYBR	Bactin	Unkn	PK-转1C-1		22.5874	22.5874	0				0	60
	D06	SYBR	GRAMD1C-P3	Unkn	PK-转1C-1		21.4928	21.4928	0				0	60		0.100967	21.5563
	D07	SYBR	GRAMD1C-P3	Unkn	PK-转1C-1		21.1591	21.1591	0				0	60
	D08	SYBR	GRAMD1C-P3	Unkn	PK-转1C-1		22.0565	22.0565	0				0	60
	D09	SYBR	GRAMD1C-P3	Unkn	PK-转1C-1		21.6727	21.6727	0				0	60
	D10	SYBR	GRAMD1C-P3	Unkn	PK-转1C-1		21.5033	21.5033	0				0	60
	D11	SYBR		Unkn				0	0			0	0	60
	D12	SYBR		Unkn				0	0			0	0	60
	E01	SYBR	Bactin	Unkn	PK-转1C-2		23.8844	23.8844	0				0	60		0.231992	23.5917
	E02	SYBR	Bactin	Unkn	PK-转1C-2		23.543	23.543	0				0	60
	E03	SYBR	Bactin	Unkn	PK-转1C-2		23.772	23.772	0				0	60
	E04	SYBR	Bactin	Unkn	PK-转1C-2		23.4283	23.4283	0				0	60
	E05	SYBR	Bactin	Unkn	PK-转1C-2		23.3308	23.3308	0				0	60
	E06	SYBR	GRAMD1C-P3	Unkn	PK-转1C-2		23.1168	23.1168	0				0	60		0.118619	23.0024
	E07	SYBR	GRAMD1C-P3	Unkn	PK-转1C-2		23.7146	23.7146	0				0	60
	E08	SYBR	GRAMD1C-P3	Unkn	PK-转1C-2		22.842	22.842	0				0	60
	E09	SYBR	GRAMD1C-P3	Unkn	PK-转1C-2		23.0597	23.0597	0				0	60
	E10	SYBR	GRAMD1C-P3	Unkn	PK-转1C-2		22.9911	22.9911	0				0	60
	E11	SYBR		Unkn				0	0			0	0	60
	E12	SYBR		Unkn				0	0			0	0	60
	F01	SYBR	Bactin	Unkn	PK-转1C-3		28.1661	28.1661	0				0	60		0.127968	28.1171
	F02	SYBR	Bactin	Unkn	PK-转1C-3		28.1997	28.1997	0				0	60
	F03	SYBR	Bactin	Unkn	PK-转1C-3		28.2504	28.2504	0				0	60
	F04	SYBR	Bactin	Unkn	PK-转1C-3		27.9434	27.9434	0				0	60
	F05	SYBR	Bactin	Unkn	PK-转1C-3		28.0259	28.0259	0				0	60
	F06	SYBR	GRAMD1C-P3	Unkn	PK-转1C-3		23.1816	23.1816	0				0	60		0.209976	23.0062
	F07	SYBR	GRAMD1C-P3	Unkn	PK-转1C-3		22.896	22.896	0				0	60
	F08	SYBR	GRAMD1C-P3	Unkn	PK-转1C-3		23.268	23.268	0				0	60
	F09	SYBR	GRAMD1C-P3	Unkn	PK-转1C-3		22.9182	22.9182	0				0	60
	F10	SYBR	GRAMD1C-P3	Unkn	PK-转1C-3		22.7671	22.7671	0				0	60
	F11	SYBR		Unkn				0	0			0	0	60
	F12	SYBR		Unkn				0	0			0	0	60
	G01	SYBR		Unkn				0	0			0	0	60
	G02	SYBR		Unkn				0	0			0	0	60
	G03	SYBR		Unkn				0	0			0	0	60
	G04	SYBR		Unkn				0	0			0	0	60
	G05	SYBR		Unkn				0	0			0	0	60
	G06	SYBR		Unkn				0	0			0	0	60
	G07	SYBR		Unkn				0	0			0	0	60
	G08	SYBR		Unkn				0	0			0	0	60
	G09	SYBR		Unkn				0	0			0	0	60
	G10	SYBR		Unkn				0	0			0	0	60
	G11	SYBR		Unkn				0	0			0	0	60
	G12	SYBR		Unkn				0	0			0	0	60
	H01	SYBR		Unkn				0	0			0	0	60
	H02	SYBR		Unkn				0	0			0	0	60
	H03	SYBR		Unkn				0	0			0	0	60
	H04	SYBR		Unkn				0	0			0	0	60
	H05	SYBR		Unkn				0	0			0	0	60
	H06	SYBR		Unkn				0	0			0	0	60
	H07	SYBR		Unkn				0	0			0	0	60
	H08	SYBR		Unkn				0	0			0	0	60
	H09	SYBR		Unkn				0	0			0	0	60
	H10	SYBR		Unkn				0	0			0	0	60
	H11	SYBR		Unkn				0	0			0	0	60
	H12	SYBR		Unkn				0	0			0	0	60

## Sheet: Run Information
File Name	23.3.2.pcrd
Created By User	admin
Notes
ID
Run Started	03/02/2023 02:20:47 UTC
Run Ended	03/02/2023 03:34:19 UTC
Sample Vol	10
Lid Temp	105
Protocol File Name	PrimePCR.prcl
Plate Setup File Name	Default_PrimePCR_96_runfile.pltd
Base Serial Number	BR008678
Optical Head Serial Number	788BR08099
CFX Maestro Version	4.1.2433.1219.
