# Supplementary material for: The non-vesicular cholesterol transporter GRAMD1C is a pan-coronavirus antiviral target
Source: PLoS Biol. 2026 Apr 6;24(4):e3003736. doi: 10.1371/journal.pbio.3003736 (PMC13068348; doi:10.1371/journal.pbio.3003736)
Supplement: S1 Data — This compressed folder contains the underlying numerical data and/or uncropped images used to generate the panels in Fig 1. (ZIP) [file pbio.3003736.s015.zip › S1 Data/Figure 1/G/TGEV-N-Quantification Cq Results.xlsx]

## Sheet: 0
	Well	Fluor	Target	Content	Sample	Biological Set Name	Cq	Cq Mean	Cq Std. Dev	Starting Quantity (SQ)	Log Starting Quantity	SQ Mean	SQ Std. Dev	Set Point	Well Note
	A01	SYBR	TGEV	Unkn	PK-MOCK+V-1		13.6519	13.6519	0				0	60						SYBR		Unkn	1		4.09728		1	2	3	4	5	6
	A02	SYBR	TGEV	Unkn	PK-MOCK+V-1		13.531	13.531	0				0	60						SYBR	TGEV	Unkn	2		8.10896		4.09728	8.10896	14.3097	14.468	18.0011	23.0811
	A03	SYBR	TGEV	Unkn	PK-MOCK+V-1		14.1557	14.1557	0				0	60						SYBR	TGEV	Unkn	3		14.3097		6.01469	7.72811	14.6602	14.505	17.5408	22.5458
	A04	SYBR	TGEV	Unkn	PK-MOCK+V-1		14.0701	14.0701	0				0	60						SYBR	TGEV	Unkn	4		14.468		5.14035	7.47801	14.2631	14.2293	17.2652	22.2568
	A05	SYBR	TGEV	Unkn	PK-MOCK+V-1		14.9867	14.9867	0				0	60						SYBR	TGEV	Unkn	5		18.0011		0.959941	0.317728	0.217098	0.149638	0.371801	0.418249
	A06	SYBR	TGEV	Unkn	PK-HA-1		34.6758	34.6758	0				0	60						SYBR	TGEV	Unkn	6		23.0811		5.08411	7.77169	14.411	14.4007	17.6024	22.6279
	A07	SYBR	TGEV	Unkn	PK-HA-1		16.7722	16.7722	0				0	60		0.353873	17.1419
	A08	SYBR	TGEV	Unkn	PK-HA-1		17.1759	17.1759	0				0	60						SYBR	TGEV	Unkn	1		6.01469
	A09	SYBR	TGEV	Unkn	PK-HA-1		17.4775	17.4775	0				0	60						SYBR	TGEV	Unkn	2		7.72811
	A10	SYBR	TGEV	Unkn	PK-HA-1		19.7135	19.7135	0				0	60						SYBR	TGEV	Unkn	3		14.6602
	A11												0	60						SYBR	TGEV	Unkn	4		14.505
	A12	SYBR		Unkn	1		4.09728	4.09728	0				0	60						SYBR	TGEV	Unkn	5		17.5408
	B01	SYBR	TGEV	Unkn	PK-MOCK+V-2		12.9624	12.9624	0				0	60						SYBR	TGEV	Unkn	6		22.5458
	B02	SYBR	TGEV	Unkn	PK-MOCK+V-2		11.7345	11.7345	0				0	60
	B03	SYBR	TGEV	Unkn	PK-MOCK+V-2		11.4587	11.4587	0				0	60						SYBR	TGEV	Unkn	1		5.14035
	B04	SYBR	TGEV	Unkn	PK-MOCK+V-2		11.7671	11.7671	0				0	60						SYBR	TGEV	Unkn	2		7.47801
	B05	SYBR	TGEV	Unkn	PK-MOCK+V-2		11.894	11.894	0				0	60						SYBR	TGEV	Unkn	3		14.2631
	B06	SYBR	TGEV	Unkn	PK-HA-2		19.2854	19.2854	0				0	60		0.162666	19.3542			SYBR	TGEV	Unkn	4		14.2293
	B07	SYBR	TGEV	Unkn	PK-HA-2		19.4058	19.4058	0				0	60						SYBR	TGEV	Unkn	5		17.2652
	B08	SYBR	TGEV	Unkn	PK-HA-2		19.8579	19.8579	0				0	60						SYBR	TGEV	Unkn	6		22.2568
	B09	SYBR	TGEV	Unkn	PK-HA-2		19.5524	19.5524	0				0	60
	B10	SYBR	TGEV	Unkn	PK-HA-2		19.1734	19.1734	0				0	60				浓度	copies	cq（x）	log(y)
	B11												0	60				50ng/μl	1270000000000	7.53	12
	B12	SYBR	TGEV	Unkn	2		8.10896	8.10896	0				0	60				10^-1	127000000000	10.01	11
	C01	SYBR	TGEV	Unkn	PK-MOCK+V-3		11.9591	11.9591	0				0	60				-2	12700000000	13.19	10
	C02	SYBR	TGEV	Unkn	PK-MOCK+V-3		11.204	11.204	0				0	60				-3	1270000000	16.44	9
	C03	SYBR	TGEV	Unkn	PK-MOCK+V-3		11.4727	11.4727	0				0	60				-4	127000000	19.69	8
	C04	SYBR	TGEV	Unkn	PK-MOCK+V-3		11.1683	11.1683	0				0	60				-5	12700000	23.57	7
	C05	SYBR	TGEV	Unkn	PK-MOCK+V-3		12.4833	12.4833	0				0	60
	C06	SYBR	TGEV	Unkn	PK-HA-3		19.5301	19.5301	0				0	60		0.126656	19.6505
	C07	SYBR	TGEV	Unkn	PK-HA-3		19.5913	19.5913	0				0	60
	C08	SYBR	TGEV	Unkn	PK-HA-3		19.631	19.631	0				0	60
	C09	SYBR	TGEV	Unkn	PK-HA-3		19.6362	19.6362	0				0	60
	C10	SYBR	TGEV	Unkn	PK-HA-3		19.864	19.864	0				0	60
	C11												0	60						cq	XY	copies	LOG10
	C12	SYBR	TGEV	Unkn	3		14.3097	14.3097	0				0	60					CONTROL	17.14	8.8586	7.72652e+08	8.88798
	D01	SYBR	TGEV	Unkn	PK-1C+V-1		12.1624	12.1624	0				0	60		0.155055	9.88623			19.35	8.1735	1.59545e+08	8.20288
	D02	SYBR	TGEV	Unkn	PK-1C+V-1		10.058	10.058	0				0	60						19.65	8.0805	1.2879e+08	8.10988
	D03	SYBR	TGEV	Unkn	PK-1C+V-1		9.75664	9.75664	0				0	60					1c	9.89	11.1061	1.3661e+11	11.1355
	D04	SYBR	TGEV	Unkn	PK-1C+V-1		9.49915	9.49915	0				0	60						12.38	10.3342	2.30985e+10	10.3636
	D05	SYBR	TGEV	Unkn	PK-1C+V-1		9.84404	9.84404	0				0	60						14.49	9.6801	5.12252e+09	9.70948
	D06												0	60
	D07												0	60
	D08												0	60
	D09												0	60
	D10												0	60
	D11												0	60
	D12	SYBR	TGEV	Unkn	4		14.468	14.468	0				0	60
	E01	SYBR	TGEV	Unkn	PK-1C+V-2		13.0031	13.0031	0				0	60		0.137087	12.3809
	E02	SYBR	TGEV	Unkn	PK-1C+V-2		12.4133	12.4133	0				0	60
	E03	SYBR	TGEV	Unkn	PK-1C+V-2		12.2306	12.2306	0				0	60
	E04	SYBR	TGEV	Unkn	PK-1C+V-2		13.2726	13.2726	0				0	60
	E05	SYBR	TGEV	Unkn	PK-1C+V-2		12.4989	12.4989	0				0	60
	E06												0	60
	E07												0	60										23.3.21标曲
	E08												0	60															cq（x）	log(y)
	E09												0	60				对照						1		5.80072	6.25921		6.02996	13
	E10												0	60										2		8.3518	7.65086	8.07306	8.02524	12
	E11												0	60										3		11.1676	10.7293	10.8963	10.931	11
	E12	SYBR	TGEV	Unkn	5		18.0011	18.0011	0				0	60				转染1c						4		14.9664	14.8227	14.2139	14.6677	10
	F01	SYBR	TGEV	Unkn	PK-1C+V-3		14.5033	14.5033	0				0	60		0.179823	14.9423							5		17.6627	18.258	18.1972	18.0393	9
	F02	SYBR	TGEV	Unkn	PK-1C+V-3		14.9662	14.9662	0				0	60										6		21.6917	21.8854	21.8196	21.7989	8
	F03	SYBR	TGEV	Unkn	PK-1C+V-3		15.1091	15.1091	0				0	60
	F04	SYBR	TGEV	Unkn	PK-1C+V-3		14.01	14.01	0				0	60
	F05	SYBR	TGEV	Unkn	PK-1C+V-3		14.7518	14.7518	0				0	60
													0	60
													0	60
													0	60
													0	60
													0	60
												0	0	60
													0	60
													0	60
													0	60
													0	60
													0	60
													0	60
													0	60
													0	60
													0	60
													0	60
													0	60
													0	60
												0	0	60
													0	60
													0	60
													0	60
													0	60
													0	60
													0	60
												0	0	60
													0	60
													0	60
													0	60
													0	60
												0	0	60

## Sheet: Run Information
File Name	23.3.2-2.pcrd
Created By User	admin
Notes
ID
Run Started	03/02/2023 04:00:43 UTC
Run Ended	03/02/2023 05:15:00 UTC
Sample Vol	10
Lid Temp	105
Protocol File Name	PrimePCR.prcl
Plate Setup File Name	Default_PrimePCR_96_runfile.pltd
Base Serial Number	BR008678
Optical Head Serial Number	788BR08099
CFX Maestro Version	4.1.2433.1219.
