# Supplementary material for: The non-vesicular cholesterol transporter GRAMD1C is a pan-coronavirus antiviral target
Source: PLoS Biol. 2026 Apr 6;24(4):e3003736. doi: 10.1371/journal.pbio.3003736 (PMC13068348; doi:10.1371/journal.pbio.3003736)
Supplement: S1 Data — This compressed folder contains the underlying numerical data and/or uncropped images used to generate the panels in Fig 1. (ZIP) [file pbio.3003736.s015.zip › S1 Data/Figure 1/H/PEDV-POSITIVE.xlsx]

## Sheet: Sheet1
dr13	dapi	pedv-n	%
pk	1792	1523	84.9888
	1838	1432	77.9108
	1728	1452	84.0278
ko	2370	60	2.53165
	2565	35	1.36452
	2906	71	2.44322
