# Supplementary material for: The non-vesicular cholesterol transporter GRAMD1C is a pan-coronavirus antiviral target
Source: PLoS Biol. 2026 Apr 6;24(4):e3003736. doi: 10.1371/journal.pbio.3003736 (PMC13068348; doi:10.1371/journal.pbio.3003736)
Supplement: S1 Data — This compressed folder contains the underlying numerical data and/or uncropped images used to generate the panels in Fig 1. (ZIP) [file pbio.3003736.s015.zip › S1 Data/Figure 1/I/IFA/positive-cell.xlsx]

## Sheet: Sheet1
229e		caco2	229e-n			ko	ko-229e-n	%
figure1		2900	1029	35.4828		2446	63	2.57563
		1828	599	32.7681		2001	45	2.24888
		2100	632	30.0952		2312	89	3.84948
