# Supplementary material for: The non-vesicular cholesterol transporter GRAMD1C is a pan-coronavirus antiviral target
Source: PLoS Biol. 2026 Apr 6;24(4):e3003736. doi: 10.1371/journal.pbio.3003736 (PMC13068348; doi:10.1371/journal.pbio.3003736)
Supplement: S1 Data — This compressed folder contains the underlying numerical data and/or uncropped images used to generate the panels in Fig 1. (ZIP) [file pbio.3003736.s015.zip › S1 Data/Figure 1/J/IFA-0.01moi-24h/positive-cells.xlsx]

## Sheet: Sheet1
sars-2		vero	sars-2-n			ko	ko-sars-2-n	%
figure1		1192	320	26.8456		1260	63	5
		1321	290	21.9531		1243	89	7.1601
		1097	250	22.7894		1257	59	4.69372
