# Supplementary material for: The non-vesicular cholesterol transporter GRAMD1C is a pan-coronavirus antiviral target
Source: PLoS Biol. 2026 Apr 6;24(4):e3003736. doi: 10.1371/journal.pbio.3003736 (PMC13068348; doi:10.1371/journal.pbio.3003736)
Supplement: S1 Data — This compressed folder contains the underlying numerical data and/or uncropped images used to generate the panels in Fig 1. (ZIP) [file pbio.3003736.s015.zip › S1 Data/Figure 1/J/viral-titer/titer.xlsx]

## Sheet: Sheet1
ko
						tcid50/ml
WT	8	8	7	1		4.5
	8	8	7	0		4.429
	8	8	7	1		4.5
KO	8	8	2	0		3.667
	8	8	2	1		3.75
	8	8	2	0		3.667
