# Supplementary material for: The non-vesicular cholesterol transporter GRAMD1C is a pan-coronavirus antiviral target
Source: PLoS Biol. 2026 Apr 6;24(4):e3003736. doi: 10.1371/journal.pbio.3003736 (PMC13068348; doi:10.1371/journal.pbio.3003736)
Supplement: S1 Data — This compressed folder contains the underlying numerical data and/or uncropped images used to generate the panels in Fig 1. (ZIP) [file pbio.3003736.s015.zip › S1 Data/Figure 1/L/IFA/positive-cells.xlsx]

## Sheet: Sheet1
		pk	pk-pdcov-n			ko	ko-pdcov-n	%
figure1i		3204	1003	31.3046		1500	3	0.2
		4388	1564	35.6427		4483	8	0.178452
		4629	1843	39.8142		4324	8	0.185014
