# Supplementary material for: The non-vesicular cholesterol transporter GRAMD1C is a pan-coronavirus antiviral target
Source: PLoS Biol. 2026 Apr 6;24(4):e3003736. doi: 10.1371/journal.pbio.3003736 (PMC13068348; doi:10.1371/journal.pbio.3003736)
Supplement: S2 Data — This compressed folder contains the underlying numerical data and/or uncropped images used to generate the panels in Fig 2. (ZIP) [file pbio.3003736.s016.zip]

Archive with 77 entries (63 files):
- S2 Data/
- S2 Data/Figure 2/
- S2 Data/Figure 2/B/
- S2 Data/Figure 2/B/ANPEP-1C-DKO-TGEV-BAC.pzfx
- S2 Data/Figure 2/B/ANPEP-1C-DKO-TGEV-BAC.tif
- S2 Data/Figure 2/B/ANPEP-1C-DKO-TGEV-BAC.xlsx
- S2 Data/Figure 2/B/ANPEP-1C-DKO-TGEVBAC-QPCR.pcrd
- S2 Data/Figure 2/C/
- S2 Data/Figure 2/C/KO+ANPEP-TGEVBAC-60H.pcrd
- S2 Data/Figure 2/C/KO+ANPEP-TGEVBAC-60H.pzfx
- S2 Data/Figure 2/C/KO+ANPEP-TGEVBAC-60H.tif
- S2 Data/Figure 2/C/KO+ANPEP-TGEVBAC-60H.xlsx
- S2 Data/Figure 2/D/
- S2 Data/Figure 2/D/KO+ANPEP-QPCR-TGEV-N.pcrd
- S2 Data/Figure 2/D/KO+ANPEP-QPCR-TGEV-N.pzfx
- S2 Data/Figure 2/D/KO+ANPEP-QPCR-TGEV-N.tif
- S2 Data/Figure 2/D/KO+ANPEP-QPCR-TGEV-N.xlsx
- S2 Data/Figure 2/E/
- S2 Data/Figure 2/E/1moi-ko_anpep-12h24h36h48h.pzfx
- S2 Data/Figure 2/E/1moi-ko_anpep-12h24h36h48h.tif
- S2 Data/Figure 2/E/1moi-ko_anpep-12h24h36h48h.xlsx
- S2 Data/Figure 2/F/
- S2 Data/Figure 2/F/ko+anpep/
- S2 Data/Figure 2/F/ko+anpep/tgev-0.01moi-24h-1-14-1_DAPI-merge.png
- S2 Data/Figure 2/F/ko+anpep/tgev-0.01moi-24h-1-14-1_DAPI.png
- S2 Data/Figure 2/F/ko+anpep/tgev-0.01moi-24h-1-14-1_TxRed.png
- S2 Data/Figure 2/F/ko+anpep/tgev-0.01moi-24h-1-14-2.tif
- S2 Data/Figure 2/F/ko+anpep/tgev-0.01moi-24h-1-14-2_DAPI.tif
- S2 Data/Figure 2/F/ko+anpep/tgev-0.01moi-24h-1-14-2_TxRed.tif
- S2 Data/Figure 2/F/ko+anpep/tgev-0.01moi-24h-2-16-2.tif
- S2 Data/Figure 2/F/ko+anpep/tgev-0.01moi-24h-2-16-2_DAPI.tif
- S2 Data/Figure 2/F/ko+anpep/tgev-0.01moi-24h-2-16-2_TxRed.tif
- S2 Data/Figure 2/F/PK/
- S2 Data/Figure 2/F/PK/pk-1.png
- S2 Data/Figure 2/F/PK/PK-2.png
- S2 Data/Figure 2/F/PK/PK-3.png
- S2 Data/Figure 2/F/PK/PK-DAPI-2.png
- S2 Data/Figure 2/F/PK/PK-DAPI-3.png
- S2 Data/Figure 2/F/PK/pk-dAPI.png
- S2 Data/Figure 2/F/PK/PK-TGEV-2.png
- S2 Data/Figure 2/F/PK/PK-TGEV-N-3.png
- S2 Data/Figure 2/F/PK/PK-TGEV.png
- S2 Data/Figure 2/F/positive-cells.pzfx
- S2 Data/Figure 2/F/positive-cells.tif
- S2 Data/Figure 2/F/positive-cells.xlsx
- S2 Data/Figure 2/G/
- S2 Data/Figure 2/G/KO+ANPEP/
- S2 Data/Figure 2/G/KO+ANPEP/2-4-APN-1_RGB.tif
- S2 Data/Figure 2/G/KO+ANPEP/2-4-APN-1_RGB_DAPI.tif
- S2 Data/Figure 2/G/KO+ANPEP/2-4-APN-1_RGB_TRITC.tif
- S2 Data/Figure 2/G/KO+ANPEP/2-4-APN-3_RGB.tif
- S2 Data/Figure 2/G/KO+ANPEP/2-4-APN-3_RGB_DAPI.tif
- S2 Data/Figure 2/G/KO+ANPEP/2-4-APN-3_RGB_TRITC.tif
- S2 Data/Figure 2/G/KO+ANPEP/2-4-APN-4_RGB.tif
- S2 Data/Figure 2/G/KO+ANPEP/2-4-APN-4_RGB_DAPI.tif
- S2 Data/Figure 2/G/KO+ANPEP/2-4-APN-4_RGB_TRITC.tif
- S2 Data/Figure 2/G/ko+apn-dsrna-quantification.pzfx
- S2 Data/Figure 2/G/ko+apn-dsrna-quantification.tif
- S2 Data/Figure 2/G/ko+apn-dsrna-quantification.xlsx
- S2 Data/Figure 2/G/PK/
- S2 Data/Figure 2/G/PK/PK-1_RGB.tif
- S2 Data/Figure 2/G/PK/PK-1_RGB_DAPI.tif
- S2 Data/Figure 2/G/PK/PK-1_RGB_TRITC.tif
- S2 Data/Figure 2/G/PK/PK-2_RGB.tif
- S2 Data/Figure 2/G/PK/PK-2_RGB_DAPI.tif
- S2 Data/Figure 2/G/PK/PK-2_RGB_TRITC.tif
- S2 Data/Figure 2/G/PK/PK-3_RGB.tif
- S2 Data/Figure 2/G/PK/PK-3_RGB_DAPI.tif
- S2 Data/Figure 2/G/PK/PK-3_RGB_TRITC.tif
- S2 Data/Figure 2/H/
- S2 Data/Figure 2/H/DMV.pzfx
- S2 Data/Figure 2/H/DMV.tif
- S2 Data/Figure 2/H/dmv.xlsx
- S2 Data/Figure 2/I/
- S2 Data/Figure 2/I/pk-ko-DMV.pzfx
- S2 Data/Figure 2/I/pk-ko-dmv.tif
- S2 Data/Figure 2/I/PK-KO-DMV.xlsx
