# Supplementary material for: The non-vesicular cholesterol transporter GRAMD1C is a pan-coronavirus antiviral target
Source: PLoS Biol. 2026 Apr 6;24(4):e3003736. doi: 10.1371/journal.pbio.3003736 (PMC13068348; doi:10.1371/journal.pbio.3003736)
Supplement: S2 Data — This compressed folder contains the underlying numerical data and/or uncropped images used to generate the panels in Fig 2. (ZIP) [file pbio.3003736.s016.zip › S2 Data/Figure 2/B/ANPEP-1C-DKO-TGEV-BAC.xlsx]

## Sheet: 0
	Well	Fluor	Target	Content	Sample	Biological Set Name	Cq	Cq Mean	Cq Std. Dev	Starting Quantity (SQ)	Log Starting Quantity	SQ Mean	SQ Std. Dev	Set Point	Well Note
	A01	SYBR	tgev-n	Unkn	apn-ko-1		27.21	0	0			0	0	60				copies	cq（x）	log(y)		apn	#VALUE!	#VALUE!	#VALUE!	转bac 68h
	A02	SYBR	tgev-n	Unkn	apn-ko-1		27.31	0	0			0	0	60			50ng/μl	1270000000000	7.53	12		27.21	5.7369	692953	5.8407
	A03	SYBR	tgev-n	Unkn	apn-ko-1		26.87	0	0			0	0	60			10^-1	127000000000	10.01	11		27.31	5.7059	645214	5.8097
	A04	SYBR	tgev-n	Unkn	apn-ko-1		26.31	0	0			0	0	60			-2	12700000000	13.19	10		26.87	5.8423	883291	5.9461
	A05	SYBR	tgev-n	Unkn	apn-ko-1		27.81	0	0			0	0	60			-3	1270000000	16.44	9		apn-sg2	#VALUE!	#VALUE!	#VALUE!
	A06	SYBR	tgev-n	Unkn	apn-sg2-1		36.2778	36.2778	0			0	0	60			-4	127000000	19.69	8		30.21	4.8069	81414.9	4.9107
	A07	SYBR	tgev-n	Unkn	apn-sg2-1		37.371	37.371	0			0	0	60			-5	12700000	23.57	7		30.34	4.7666	74200	4.8704
	A08	SYBR	tgev-n	Unkn	apn-sg2-1		36.3625	36.3625	0			0	0	60								30.31	4.7759	75806	4.8797
	A09	SYBR	tgev-n	Unkn	apn-sg2-1		36.1164	36.1164	0			0	0	60
	A10	SYBR	tgev-n	Unkn	apn-sg2-1		37.0253	37.0253	0			0	0	60
	A11	SYBR		Unkn				0	0			0	0	60
	A12	SYBR		Unkn				0	0			0	0	60
	A13	SYBR		Unkn				0	0			0	0	60
	A14	SYBR		Unkn				0	0			0	0	60
	A15	SYBR		Unkn				0	0			0	0	60
	A16	SYBR		Unkn				0	0			0	0	60
	A17	SYBR		Unkn				0	0			0	0	60
	A18	SYBR		Unkn				0	0			0	0	60
	A19	SYBR		Unkn				0	0			0	0	60
	A20	SYBR		Unkn				0	0			0	0	60
	A21	SYBR		Unkn				0	0			0	0	60
	A22	SYBR		Unkn				0	0			0	0	60
	A23	SYBR		Unkn				0	0			0	0	60
	A24	SYBR		Unkn				0	0			0	0	60
	B01	SYBR	bactin	Unkn	PK+KONG+V		18.403	18.403	0				0	60			ct mean	pk	ko	ko-apn	pk+apn	ct mean	pk	ko	ko+apn	wt+apn	ct mean	pk	ko	ko+apn	wt+apn
	B02	SYBR	bactin	Unkn	PK+KONG+V		17.834	17.834	0				0	60			APN	27.94	29.29	21.12	14.24	APN	26.52	27.24	22.29	14.08	APN	26.8	28.41	21.02	13.68
	B03	SYBR	bactin	Unkn	PK+KONG+V		17.6797	17.6797	0				0	60			actin（内参）	17.57	18.09	17.64	16.36	actin（内参）	16.07	16.57	17.39	16.92	actin（内参）	16.6	16.96	16.48	15.5
	B04	SYBR	bactin	Unkn	PK+KONG+V		17.9812	17.9812	0				0	60
	B05	SYBR	bactin	Unkn	PK+KONG+V		18.0541	18.0541	0				0	60			△ct	pk	KO			△ct	pk	KO			△ct	pk	KO
	B06	SYBR	anpep	Unkn	PK+KONG+V		24.9731	24.9731	0				0	60			APN	10.37	11.2	3.48	-2.12	APN	10.45	10.67	4.9	-2.84	APN	10.2	11.45	4.54	-1.82
	B07	SYBR	anpep	Unkn	PK+KONG+V		25.3286	25.3286	0				0	60			actin（内参）					actin（内参）					actin（内参）
	B08	SYBR	anpep	Unkn	PK+KONG+V		25.2986	25.2986	0				0	60
	B09	SYBR	anpep	Unkn	PK+KONG+V		25.0351	25.0351	0				0	60			△△ct	KO	ko-apn			△△ct	KO				△△ct	KO
	B10	SYBR	anpep	Unkn	PK+KONG+V		25.0592	25.0592	0				0	60			APN	0.83	-6.89	-12.49		APN	0.22	-5.55	-13.29		APN	1.25	-5.66	-12.02
	B11	SYBR	TGEV-N	Unkn	PK+KONG+V		20.1514	20.1514	0				0	60			actin（内参）					actin（内参）					actin（内参）
	B12	SYBR	TGEV-N	Unkn	PK+KONG+V		12.692	12.692	0				0	60
	B13	SYBR	TGEV-N	Unkn	PK+KONG+V		14.0425	14.0425	0				0	60			2^-ΔΔct	KO	ko-apn	wt+apn		2^-ΔΔct	KO				2^-ΔΔct	KO
	B14	SYBR	TGEV-N	Unkn	PK+KONG+V		14.3482	14.3482	0				0	60			APN	0.562529	118.603	5752.61		APN	0.858565	46.8507	10015.9		APN	0.420448	50.5626	4153.18
	B15	SYBR	TGEV-N	Unkn	PK+KONG+V		13.6963	13.6963	0				0	60
	B16	SYBR		Unkn				0	0			0	0	60
	B17	SYBR		Unkn				0	0			0	0	60				pk+kong+v	22-6+apn+v		pk+v	22-6+v		pk+bac	22-6+apn+bac
	B18	SYBR		Unkn				0	0			0	0	60			bactin	17.834	16.1342	bactin	17.1664	16.2052	bactin	17.6158	18.7897
	B19	SYBR		Unkn				0	0			0	0	60				17.6797	16.2225		17.1074	16.3296		17.3612	18.6904
	B20	SYBR		Unkn				0	0			0	0	60				17.9812	16.2898		17.1811	16.2475		17.5229	18.7506
	B21	SYBR		Unkn				0	0			0	0	60			apn	25.3286	13.8096	apn	24.154	26.4602	apn	24.4574	13.4955
	B22	SYBR		Unkn				0	0			0	0	60				25.2986	14.3516		24.1573	26.1755		24.9894	13.4209
	B23	SYBR		Unkn				0	0			0	0	60				25.0351	14.1559		24.0645	26.234		24.4765	13.5506
	B24	SYBR		Unkn				0	0			0	0	60			tgev	14.0425	21.9625	tgev	15.5909	37.3923	tgev	12.8072	26.2219
	C01	SYBR	bactin	Unkn	22-6+APN+V		16.3491	16.3491	0				0	60				14.3482	22.7858		15.5568	37.8079		12.5669	26.4359
	C02	SYBR	bactin	Unkn	22-6+APN+V		16.1342	16.1342	0				0	60				13.6963	22.7757		15.3998	37.3981		12.5886	26.7341
	C03	SYBR	bactin	Unkn	22-6+APN+V		16.2225	16.2225	0				0	60
	C04	SYBR	bactin	Unkn	22-6+APN+V		16.2898	16.2898	0				0	60
	C05	SYBR	bactin	Unkn	22-6+APN+V		16.0833	16.0833	0				0	60
	C06	SYBR	anpep	Unkn	22-6+APN+V		13.8096	13.8096	0				0	60
	C07	SYBR	anpep	Unkn	22-6+APN+V		14.3516	14.3516	0				0	60
	C08	SYBR	anpep	Unkn	22-6+APN+V		13.2108	13.2108	0				0	60
	C09	SYBR	anpep	Unkn	22-6+APN+V		14.1559	14.1559	0				0	60
	C10	SYBR	anpep	Unkn	22-6+APN+V		13.4521	13.4521	0				0	60
	C11	SYBR	TGEV-N	Unkn	22-6+APN+V		21.9625	21.9625	0				0	60
	C12	SYBR	TGEV-N	Unkn	22-6+APN+V		22.7858	22.7858	0				0	60
	C13	SYBR	TGEV-N	Unkn	22-6+APN+V		21.1908	21.1908	0				0	60
	C14	SYBR	TGEV-N	Unkn	22-6+APN+V		22.7757	22.7757	0				0	60
	C15	SYBR	TGEV-N	Unkn	22-6+APN+V		20.7101	20.7101	0				0	60
	C16	SYBR		Unkn				0	0			0	0	60
	C17	SYBR		Unkn				0	0			0	0	60
	C18	SYBR		Unkn				0	0			0	0	60
	C19	SYBR		Unkn				0	0			0	0	60
	C20	SYBR		Unkn				0	0			0	0	60				cq	根据x算出y	copies				cq	根据x算出y	copies	0.1moi 24h
	C21	SYBR		Unkn				0	0			0	0	60			tgev-n	pk+kong+v				-4	tgev-n	pk+kong+v
	C22	SYBR		Unkn				0	0			0	0	60				14.0425	10.6231	4.49198e+10	10.6524			10.0425	11.8787	8.09166e+11	11.908
	C23	SYBR		Unkn				0	0			0	0	60				14.3482	10.5271	3.60139e+10	10.5565			10.3482	11.7827	6.48739e+11	11.8121
	C24	SYBR		Unkn				0	0			0	0	60				13.6963	10.7317	5.76913e+10	10.7611			9.69631	11.9873	1.03923e+12	12.0167
	D01	SYBR	bactin	Unkn	PK+V		17.1664	17.1664	0				0	60				22-6+apn+v						22-6+apn+v
	D02	SYBR	bactin	Unkn	PK+V		17.1074	17.1074	0				0	60				21.9625	8.13698	1.46679e+08	8.16637			17.9625	9.39258	2.64221e+09	9.42197
	D03	SYBR	bactin	Unkn	PK+V		17.1811	17.1811	0				0	60				22.7858	7.87854	8.0896e+07	7.90793			18.7858	9.13414	1.45723e+09	9.16353
	D04	SYBR	bactin	Unkn	PK+V		17.1289	17.1289	0				0	60				22.7757	7.8817	8.14868e+07	7.91109			18.7757	9.1373	1.46787e+09	9.16669
	D05	SYBR	bactin	Unkn	PK+V		17.239	17.239	0				0	60				22-6+v					-10	22-6+v
	D06	SYBR	anpep	Unkn	PK+V		24.154	24.154	0				0	60				37.3923	3.29356	2103.52	3.32295			27.3923	6.43256	2.89699e+06	6.46195
	D07	SYBR	anpep	Unkn	PK+V		23.6093	23.6093	0				0	60				37.8079	3.16311	1557.73	3.19249			27.8079	6.30211	2.14532e+06	6.33149
	D08	SYBR	anpep	Unkn	PK+V		24.1573	24.1573	0				0	60				37.3981	3.29172	2094.62	3.3211			27.3981	6.43072	2.88473e+06	6.4601
	D09	SYBR	anpep	Unkn	PK+V		24.044	24.044	0				0	60
	D10	SYBR	anpep	Unkn	PK+V		24.0645	24.0645	0				0	60				pk+kong+bac	#VALUE!	#VALUE!	#VALUE!	转bac 60h
	D11	SYBR	TGEV-N	Unkn	PK+V		15.5909	15.5909	0				0	60				12.8072	11.0108	1.097e+11	11.0402
	D12	SYBR	TGEV-N	Unkn	PK+V		14.999	14.999	0				0	60				12.5669	11.0863	1.30511e+11	11.1156
	D13	SYBR	TGEV-N	Unkn	PK+V		15.5568	15.5568	0				0	60				12.5886	11.0795	1.2848e+11	11.1088
	D14	SYBR	TGEV-N	Unkn	PK+V		15.3998	15.3998	0				0	60				22-6+apn+bac	#VALUE!	#VALUE!	#VALUE!
	D15	SYBR	TGEV-N	Unkn	PK+V		14.5172	14.5172	0				0	60				26.2219	6.79996	6.7506e+06	6.82934
	D16	SYBR		Unkn				0	0			0	0	60				26.4359	6.73276	5.7829e+06	6.76215
	D17	SYBR		Unkn				0	0			0	0	60				26.7341	6.63916	4.66166e+06	6.66854
	D18	SYBR		Unkn				0	0			0	0	60
	D19	SYBR		Unkn				0	0			0	0	60
	D20	SYBR		Unkn				0	0			0	0	60
	D21	SYBR		Unkn				0	0			0	0	60
	D22	SYBR		Unkn				0	0			0	0	60
	D23	SYBR		Unkn				0	0			0	0	60
	D24	SYBR		Unkn				0	0			0	0	60
	E01	SYBR	bactin	Unkn	22-6+V		16.827	16.827	0				0	60
	E02	SYBR	bactin	Unkn	22-6+V		16.2052	16.2052	0				0	60
	E03	SYBR	bactin	Unkn	22-6+V		16.3296	16.3296	0				0	60
	E04	SYBR	bactin	Unkn	22-6+V		16.2475	16.2475	0				0	60
	E05	SYBR	bactin	Unkn	22-6+V		16.3746	16.3746	0				0	60
	E06	SYBR	anpep	Unkn	22-6+V		26.4602	26.4602	0				0	60
	E07	SYBR	anpep	Unkn	22-6+V		25.9159	25.9159	0				0	60
	E08	SYBR	anpep	Unkn	22-6+V		26.5434	26.5434	0				0	60
	E09	SYBR	anpep	Unkn	22-6+V		26.1755	26.1755	0				0	60
	E10	SYBR	anpep	Unkn	22-6+V		26.234	26.234	0				0	60
	E11	SYBR	TGEV-N	Unkn	22-6+V		37.3923	37.3923	0				0	60
	E12	SYBR	TGEV-N	Unkn	22-6+V		37.8079	37.8079	0				0	60
	E13	SYBR	TGEV-N	Unkn	22-6+V		37.3981	37.3981	0				0	60
	E14	SYBR	TGEV-N	Unkn	22-6+V			0	0			0	0	60
	E15	SYBR	TGEV-N	Unkn	22-6+V		36.2673	36.2673	0				0	60
	E16	SYBR		Unkn				0	0			0	0	60
	E17	SYBR		Unkn				0	0			0	0	60
	E18	SYBR		Unkn				0	0			0	0	60
	E19	SYBR		Unkn				0	0			0	0	60
	E20	SYBR		Unkn				0	0			0	0	60
	E21	SYBR		Unkn				0	0			0	0	60
	E22	SYBR		Unkn				0	0			0	0	60
	E23	SYBR		Unkn				0	0			0	0	60
	E24	SYBR		Unkn				0	0			0	0	60
	F01	SYBR	bactin	Unkn	PK+BAC		17.6158	17.6158	0				0	60
	F02	SYBR	bactin	Unkn	PK+BAC		17.3612	17.3612	0				0	60
	F03	SYBR	bactin	Unkn	PK+BAC		17.9376	17.9376	0				0	60
	F04	SYBR	bactin	Unkn	PK+BAC		17.5229	17.5229	0				0	60
	F05	SYBR	bactin	Unkn	PK+BAC		17.1757	17.1757	0				0	60
	F06	SYBR	anpep	Unkn	PK+BAC		25.0128	25.0128	0				0	60
	F07	SYBR	anpep	Unkn	PK+BAC		24.4574	24.4574	0				0	60
	F08	SYBR	anpep	Unkn	PK+BAC		24.9894	24.9894	0				0	60
	F09	SYBR	anpep	Unkn	PK+BAC		24.4765	24.4765	0				0	60
	F10	SYBR	anpep	Unkn	PK+BAC		25.0432	25.0432	0				0	60
	F11	SYBR	TGEV-N	Unkn	PK+BAC		12.8072	12.8072	0				0	60
	F12	SYBR	TGEV-N	Unkn	PK+BAC		12.5669	12.5669	0				0	60
	F13	SYBR	TGEV-N	Unkn	PK+BAC		10.879	10.879	0				0	60
	F14	SYBR	TGEV-N	Unkn	PK+BAC		11.5247	11.5247	0				0	60
	F15	SYBR	TGEV-N	Unkn	PK+BAC		12.5886	12.5886	0				0	60
	F16	SYBR		Unkn				0	0			0	0	60
	F17	SYBR		Unkn				0	0			0	0	60
	F18	SYBR		Unkn				0	0			0	0	60
	F19	SYBR		Unkn				0	0			0	0	60
	F20	SYBR		Unkn				0	0			0	0	60
	F21	SYBR		Unkn				0	0			0	0	60
	F22	SYBR		Unkn				0	0			0	0	60
	F23	SYBR		Unkn				0	0			0	0	60
	F24	SYBR		Unkn				0	0			0	0	60
	G01	SYBR	bactin	Unkn	22-6+APN+BAC		18.7897	18.7897	0				0	60
	G02	SYBR	bactin	Unkn	22-6+APN+BAC		18.6904	18.6904	0				0	60
	G03	SYBR	bactin	Unkn	22-6+APN+BAC		19.0029	19.0029	0				0	60
	G04	SYBR	bactin	Unkn	22-6+APN+BAC		19.7312	19.7312	0				0	60
	G05	SYBR	bactin	Unkn	22-6+APN+BAC		18.7506	18.7506	0				0	60
	G06	SYBR	anpep	Unkn	22-6+APN+BAC		13.4955	13.4955	0				0	60
	G07	SYBR	anpep	Unkn	22-6+APN+BAC		13.4209	13.4209	0				0	60
	G08	SYBR	anpep	Unkn	22-6+APN+BAC		13.5506	13.5506	0				0	60
	G09	SYBR	anpep	Unkn	22-6+APN+BAC		13.1426	13.1426	0				0	60
	G10	SYBR	anpep	Unkn	22-6+APN+BAC		13.0161	13.0161	0				0	60
	G11	SYBR	TGEV-N	Unkn	22-6+APN+BAC		26.2219	26.2219	0				0	60
	G12	SYBR	TGEV-N	Unkn	22-6+APN+BAC		32.929	32.929	0				0	60
	G13	SYBR	TGEV-N	Unkn	22-6+APN+BAC		30.4802	30.4802	0				0	60
	G14	SYBR	TGEV-N	Unkn	22-6+APN+BAC		26.4359	26.4359	0				0	60
	G15	SYBR	TGEV-N	Unkn	22-6+APN+BAC		26.7341	26.7341	0				0	60
	G16	SYBR		Unkn				0	0			0	0	60
	G17	SYBR		Unkn				0	0			0	0	60
	G18	SYBR		Unkn				0	0			0	0	60
	G19	SYBR		Unkn				0	0			0	0	60
	G20	SYBR		Unkn				0	0			0	0	60
	G21	SYBR		Unkn				0	0			0	0	60
	G22	SYBR		Unkn				0	0			0	0	60
	G23	SYBR		Unkn				0	0			0	0	60
	G24	SYBR		Unkn				0	0			0	0	60
	H01	SYBR		Unkn			36.9913	36.9913	0				0	60
	H02	SYBR		Unkn			35.501	35.501	0				0	60
	H03	SYBR		Unkn			35.7157	35.7157	0				0	60
	H04	SYBR		Unkn			35.8298	35.8298	0				0	60
	H05	SYBR		Unkn				0	0			0	0	60
	H06	SYBR		Unkn			35.0717	35.0717	0				0	60
	H07	SYBR		Unkn				0	0			0	0	60
	H08	SYBR		Unkn				0	0			0	0	60
	H09	SYBR		Unkn				0	0			0	0	60
	H10	SYBR		Unkn				0	0			0	0	60
	H11	SYBR		Unkn				0	0			0	0	60
	H12	SYBR		Unkn				0	0			0	0	60
	H13	SYBR		Unkn				0	0			0	0	60
	H14	SYBR		Unkn				0	0			0	0	60
	H15	SYBR		Unkn				0	0			0	0	60
	H16	SYBR		Unkn				0	0			0	0	60
	H17	SYBR		Unkn				0	0			0	0	60
	H18	SYBR		Unkn				0	0			0	0	60
	H19	SYBR		Unkn				0	0			0	0	60
	H20	SYBR		Unkn				0	0			0	0	60
	H21	SYBR		Unkn				0	0			0	0	60
	H22	SYBR		Unkn				0	0			0	0	60
	H23	SYBR		Unkn				0	0			0	0	60
	H24	SYBR		Unkn				0	0			0	0	60
	I01	SYBR		Unkn			33.264	33.264	0				0	60
	I02	SYBR		Unkn			36.0527	36.0527	0				0	60
	I03	SYBR		Unkn			35.0238	35.0238	0				0	60
	I04	SYBR		Unkn			36.3535	36.3535	0				0	60
	I05	SYBR		Unkn				0	0			0	0	60
	I06	SYBR		Unkn			38.0499	38.0499	0				0	60
	I07	SYBR		Unkn				0	0			0	0	60
	I08	SYBR		Unkn				0	0			0	0	60
	I09	SYBR		Unkn				0	0			0	0	60
	I10	SYBR		Unkn				0	0			0	0	60
	I11	SYBR		Unkn				0	0			0	0	60
	I12	SYBR		Unkn				0	0			0	0	60
	I13	SYBR		Unkn				0	0			0	0	60
	I14	SYBR		Unkn				0	0			0	0	60
	I15	SYBR		Unkn				0	0			0	0	60
	I16	SYBR		Unkn				0	0			0	0	60
	I17	SYBR		Unkn				0	0			0	0	60
	I18	SYBR		Unkn				0	0			0	0	60
	I19	SYBR		Unkn				0	0			0	0	60
	I20	SYBR		Unkn				0	0			0	0	60
	I21	SYBR		Unkn				0	0			0	0	60
	I22	SYBR		Unkn				0	0			0	0	60
	I23	SYBR		Unkn				0	0			0	0	60
	I24	SYBR		Unkn				0	0			0	0	60
	J01	SYBR		Unkn			4.63069	4.63069	0				0	60
	J02	SYBR		Unkn			2.7462	2.7462	0				0	60
	J03	SYBR		Unkn			36.0965	36.0965	0				0	60
	J04	SYBR		Unkn			35.7687	35.7687	0				0	60
	J05	SYBR		Unkn			38.4352	38.4352	0				0	60
	J06	SYBR		Unkn			36.0976	36.0976	0				0	60
	J07	SYBR		Unkn				0	0			0	0	60
	J08	SYBR		Unkn				0	0			0	0	60
	J09	SYBR		Unkn				0	0			0	0	60
	J10	SYBR		Unkn				0	0			0	0	60
	J11	SYBR		Unkn				0	0			0	0	60
	J12	SYBR		Unkn				0	0			0	0	60
	J13	SYBR		Unkn				0	0			0	0	60
	J14	SYBR		Unkn				0	0			0	0	60
	J15	SYBR		Unkn				0	0			0	0	60
	J16	SYBR		Unkn				0	0			0	0	60
	J17	SYBR		Unkn				0	0			0	0	60
	J18	SYBR		Unkn				0	0			0	0	60
	J19	SYBR		Unkn				0	0			0	0	60
	J20	SYBR		Unkn				0	0			0	0	60
	J21	SYBR		Unkn				0	0			0	0	60
	J22	SYBR		Unkn				0	0			0	0	60
	J23	SYBR		Unkn				0	0			0	0	60
	J24	SYBR		Unkn				0	0			0	0	60
	K01	SYBR		Unkn				0	0			0	0	60
	K02	SYBR		Unkn				0	0			0	0	60
	K03	SYBR		Unkn				0	0			0	0	60
	K04	SYBR		Unkn				0	0			0	0	60
	K05	SYBR		Unkn				0	0			0	0	60
	K06	SYBR		Unkn				0	0			0	0	60
	K07	SYBR		Unkn				0	0			0	0	60
	K08	SYBR		Unkn				0	0			0	0	60
	K09	SYBR		Unkn				0	0			0	0	60
	K10	SYBR		Unkn				0	0			0	0	60
	K11	SYBR		Unkn				0	0			0	0	60
	K12	SYBR		Unkn				0	0			0	0	60
	K13	SYBR		Unkn				0	0			0	0	60
	K14	SYBR		Unkn				0	0			0	0	60
	K15	SYBR		Unkn				0	0			0	0	60
	K16	SYBR		Unkn				0	0			0	0	60
	K17	SYBR		Unkn				0	0			0	0	60
	K18	SYBR		Unkn				0	0			0	0	60
	K19	SYBR		Unkn				0	0			0	0	60
	K20	SYBR		Unkn				0	0			0	0	60
	K21	SYBR		Unkn				0	0			0	0	60
	K22	SYBR		Unkn				0	0			0	0	60
	K23	SYBR		Unkn				0	0			0	0	60
	K24	SYBR		Unkn				0	0			0	0	60
	L01	SYBR		Unkn				0	0			0	0	60
	L02	SYBR		Unkn				0	0			0	0	60
	L03	SYBR		Unkn				0	0			0	0	60
	L04	SYBR		Unkn				0	0			0	0	60
	L05	SYBR		Unkn				0	0			0	0	60
	L06	SYBR		Unkn				0	0			0	0	60
	L07	SYBR		Unkn				0	0			0	0	60
	L08	SYBR		Unkn				0	0			0	0	60
	L09	SYBR		Unkn				0	0			0	0	60
	L10	SYBR		Unkn				0	0			0	0	60
	L11	SYBR		Unkn				0	0			0	0	60
	L12	SYBR		Unkn				0	0			0	0	60
	L13	SYBR		Unkn				0	0			0	0	60
	L14	SYBR		Unkn				0	0			0	0	60
	L15	SYBR		Unkn				0	0			0	0	60
	L16	SYBR		Unkn				0	0			0	0	60
	L17	SYBR		Unkn				0	0			0	0	60
	L18	SYBR		Unkn				0	0			0	0	60
	L19	SYBR		Unkn				0	0			0	0	60
	L20	SYBR		Unkn				0	0			0	0	60
	L21	SYBR		Unkn				0	0			0	0	60
	L22	SYBR		Unkn				0	0			0	0	60
	L23	SYBR		Unkn				0	0			0	0	60
	L24	SYBR		Unkn				0	0			0	0	60
	M01	SYBR		Unkn				0	0			0	0	60
	M02	SYBR		Unkn				0	0			0	0	60
	M03	SYBR		Unkn				0	0			0	0	60
	M04	SYBR		Unkn				0	0			0	0	60
	M05	SYBR		Unkn				0	0			0	0	60
	M06	SYBR		Unkn				0	0			0	0	60
	M07	SYBR		Unkn				0	0			0	0	60
	M08	SYBR		Unkn				0	0			0	0	60
	M09	SYBR		Unkn				0	0			0	0	60
	M10	SYBR		Unkn				0	0			0	0	60
	M11	SYBR		Unkn				0	0			0	0	60
	M12	SYBR		Unkn				0	0			0	0	60
	M13	SYBR		Unkn				0	0			0	0	60
	M14	SYBR		Unkn				0	0			0	0	60
	M15	SYBR		Unkn				0	0			0	0	60
	M16	SYBR		Unkn				0	0			0	0	60
	M17	SYBR		Unkn				0	0			0	0	60
	M18	SYBR		Unkn				0	0			0	0	60
	M19	SYBR		Unkn				0	0			0	0	60
	M20	SYBR		Unkn				0	0			0	0	60
	M21	SYBR		Unkn				0	0			0	0	60
	M22	SYBR		Unkn				0	0			0	0	60
	M23	SYBR		Unkn				0	0			0	0	60
	M24	SYBR		Unkn				0	0			0	0	60
	N01	SYBR		Unkn			35.3431	35.3431	0				0	60
	N02	SYBR		Unkn				0	0			0	0	60
	N03	SYBR		Unkn			34.0061	34.0061	0				0	60
	N04	SYBR		Unkn			35.1771	35.1771	0				0	60
	N05	SYBR		Unkn				0	0			0	0	60
	N06	SYBR		Unkn				0	0			0	0	60
	N07	SYBR		Unkn				0	0			0	0	60
	N08	SYBR		Unkn				0	0			0	0	60
	N09	SYBR		Unkn				0	0			0	0	60
	N10	SYBR		Unkn				0	0			0	0	60
	N11	SYBR		Unkn				0	0			0	0	60
	N12	SYBR		Unkn				0	0			0	0	60
	N13	SYBR		Unkn				0	0			0	0	60
	N14	SYBR		Unkn				0	0			0	0	60
	N15	SYBR		Unkn				0	0			0	0	60
	N16	SYBR		Unkn				0	0			0	0	60
	N17	SYBR		Unkn				0	0			0	0	60
	N18	SYBR		Unkn				0	0			0	0	60
	N19	SYBR		Unkn				0	0			0	0	60
	N20	SYBR		Unkn				0	0			0	0	60
	N21	SYBR		Unkn				0	0			0	0	60
	N22	SYBR		Unkn				0	0			0	0	60
	N23	SYBR		Unkn				0	0			0	0	60
	N24	SYBR		Unkn				0	0			0	0	60
	O01	SYBR		Unkn				0	0			0	0	60
	O02	SYBR		Unkn				0	0			0	0	60
	O03	SYBR		Unkn				0	0			0	0	60
	O04	SYBR		Unkn				0	0			0	0	60
	O05	SYBR		Unkn				0	0			0	0	60
	O06	SYBR		Unkn				0	0			0	0	60
	O07	SYBR		Unkn				0	0			0	0	60
	O08	SYBR		Unkn				0	0			0	0	60
	O09	SYBR		Unkn				0	0			0	0	60
	O10	SYBR		Unkn				0	0			0	0	60
	O11	SYBR		Unkn				0	0			0	0	60
	O12	SYBR		Unkn				0	0			0	0	60
	O13	SYBR		Unkn				0	0			0	0	60
	O14	SYBR		Unkn				0	0			0	0	60
	O15	SYBR		Unkn				0	0			0	0	60
	O16	SYBR		Unkn				0	0			0	0	60
	O17	SYBR		Unkn				0	0			0	0	60
	O18	SYBR		Unkn				0	0			0	0	60
	O19	SYBR		Unkn				0	0			0	0	60
	O20	SYBR		Unkn				0	0			0	0	60
	O21	SYBR		Unkn				0	0			0	0	60
	O22	SYBR		Unkn				0	0			0	0	60
	O23	SYBR		Unkn				0	0			0	0	60
	O24	SYBR		Unkn				0	0			0	0	60
	P01	SYBR		Unkn				0	0			0	0	60
	P02	SYBR		Unkn				0	0			0	0	60
	P03	SYBR		Unkn				0	0			0	0	60
	P04	SYBR		Unkn				0	0			0	0	60
	P05	SYBR		Unkn				0	0			0	0	60
	P06	SYBR		Unkn				0	0			0	0	60
	P07	SYBR		Unkn				0	0			0	0	60
	P08	SYBR		Unkn				0	0			0	0	60
	P09	SYBR		Unkn				0	0			0	0	60
	P10	SYBR		Unkn				0	0			0	0	60
	P11	SYBR		Unkn				0	0			0	0	60
	P12	SYBR		Unkn				0	0			0	0	60
	P13	SYBR		Unkn				0	0			0	0	60
	P14	SYBR		Unkn				0	0			0	0	60
	P15	SYBR		Unkn				0	0			0	0	60
	P16	SYBR		Unkn				0	0			0	0	60
	P17	SYBR		Unkn				0	0			0	0	60
	P18	SYBR		Unkn				0	0			0	0	60
	P19	SYBR		Unkn				0	0			0	0	60
	P20	SYBR		Unkn				0	0			0	0	60
	P21	SYBR		Unkn				0	0			0	0	60
	P22	SYBR		Unkn				0	0			0	0	60
	P23	SYBR		Unkn				0	0			0	0	60
	P24	SYBR		Unkn				0	0			0	0	60

## Sheet: Run Information
File Name	admin_2025-10-29 18-16-54_796BR03071.pcrd
Created By User	admin
Notes
ID
Run Started	10/29/2025 10:17:03 UTC
Run Ended	10/29/2025 11:43:20 UTC
Sample Vol	25
Lid Temp	95
Protocol File Name	25.3.4.prcl
Plate Setup File Name	Default_PrimePCR_384_runfile.pltd
Base Serial Number	796BR03071
Optical Head Serial Number	796BR03071
CFX Maestro Version	5.3.022.1030.
