# Supplementary material for: The non-vesicular cholesterol transporter GRAMD1C is a pan-coronavirus antiviral target
Source: PLoS Biol. 2026 Apr 6;24(4):e3003736. doi: 10.1371/journal.pbio.3003736 (PMC13068348; doi:10.1371/journal.pbio.3003736)
Supplement: S2 Data — This compressed folder contains the underlying numerical data and/or uncropped images used to generate the panels in Fig 2. (ZIP) [file pbio.3003736.s016.zip › S2 Data/Figure 2/E/1moi-ko_anpep-12h24h36h48h.xlsx]

## Sheet: Sheet1
	-1	-2	-3	-4	-5	-6	-7	-8	-9	-10	毒价/ml
pk-12h			8	8	8	8	4	2	0		8.231
						8	6	2	0		8.5
						8	6	2	0		8.5
22-6_apn-12h				8	4	0	0				6
				8	4	2					6.231
				8	4	0					6
pk-24h			8	8	8	8	6	4	0		8.769
						8	6	4	0		8.769
						8	5	4	0		8.647
22-6+apn-24h				8	4	2					6.231
				8	6	2					6.5
				8	6	2					6.5
pk-36h							8	4	0		9
							8	4	0		9
							8	4	2	0	9.231
22-6+apn-36h				8	6	3					6.614
				8	6	2					6.5
				8	6	2					6.5
pk-48h							8	4	0		9
							8	4	2		9.231
							8	4	2		9.231
22-6+apn-48h					8	3	0				6.5
					8	6	0				7.3
					8	3	0				6.5
