# Supplementary material for: The non-vesicular cholesterol transporter GRAMD1C is a pan-coronavirus antiviral target
Source: PLoS Biol. 2026 Apr 6;24(4):e3003736. doi: 10.1371/journal.pbio.3003736 (PMC13068348; doi:10.1371/journal.pbio.3003736)
Supplement: S2 Data — This compressed folder contains the underlying numerical data and/or uncropped images used to generate the panels in Fig 2. (ZIP) [file pbio.3003736.s016.zip › S2 Data/Figure 2/F/positive-cells.xlsx]

## Sheet: Sheet1
	dapi	tgev-n	%
pk-1	4481	3870	86.3647
pk-2	4657	3737	80.2448
pk-3	5500	4750	86.3636
KO+APN-1	3217	30	0.932546
KO+APN-2	2895	20	0.690846
KO+APN-3	2732	20	0.732064
