# Supplementary material for: The non-vesicular cholesterol transporter GRAMD1C is a pan-coronavirus antiviral target
Source: PLoS Biol. 2026 Apr 6;24(4):e3003736. doi: 10.1371/journal.pbio.3003736 (PMC13068348; doi:10.1371/journal.pbio.3003736)
Supplement: S2 Data — This compressed folder contains the underlying numerical data and/or uncropped images used to generate the panels in Fig 2. (ZIP) [file pbio.3003736.s016.zip › S2 Data/Figure 2/G/ko+apn-dsrna-quantification.xlsx]

## Sheet: Sheet1
		area	mean	intden
ko+apn	2-4-APN-1_RGB_TRITC-1.tif	1089	13.41	14607	14607	7	255
2	2-4-APN-1_RGB_DAPI.tif	181422	38.96	7067890	7067890	22	255	0.344199
3	2-4-APN-3_RGB_TRITC.tif	2211	17.9	39570	39570	10	255
4	2-4-APN-3_RGB_DAPI.tif	204089	38.65	7889001	7889001	22	255	0.463131
5	2-4-APN-4_RGB_TRITC.tif	2708	16.76	45394	45394	9	255
6	2-4-APN-4_RGB_DAPI.tif	224737	38.3	8607954	8607954	21	255	0.437598
pk	PK-1_RGB_TRITC.tif	5001	41.52	207659	207659	23	255
8	PK-1_RGB_DAPI.tif	154783	36	5572294	5572294	20	255	1.15333
9	PK-2_RGB_TRITC.tif	12162	55.73	677818	677818	31	255
10	PK-2_RGB_DAPI.tif	203316	35.61	7239850	7239850	20	255	1.56501
11	PK-3_RGB_TRITC.tif	15833	42.72	676411	676411	24	255
12	PK-3_RGB_DAPI.tif	229583	37.22	8544264	8544264	21	255	1.14777
