# Supplementary material for: The non-vesicular cholesterol transporter GRAMD1C is a pan-coronavirus antiviral target
Source: PLoS Biol. 2026 Apr 6;24(4):e3003736. doi: 10.1371/journal.pbio.3003736 (PMC13068348; doi:10.1371/journal.pbio.3003736)
Supplement: S2 Data — This compressed folder contains the underlying numerical data and/or uncropped images used to generate the panels in Fig 2. (ZIP) [file pbio.3003736.s016.zip › S2 Data/Figure 2/H/dmv.xlsx]

## Sheet: Sheet1
pk-1	0	0	average	ko-1	0
2	0	0	15.7143		2
3	12	12	13		0
4	30	30	22		2
5	22	22	24		0
6	20	20	25		0
pk-8	0	0	11		0
9	28	28	7		0
10	7	7	5		0
12	0	14	4		2
13	14	13	5		0
11	0	28	11		0
14	13	5	17		0
15	28	14	13		0
16	0	20	13.0833		0
17	0	60			3
18	0	11			0
19	5	26			0
20	0	22			2
21	0	4			0
22	14	7			0
23	20	10			0
24	0	15			0
25	30	10			0
26	0	18			1
27	11	7			0
28	26	32			0
29	0	5			0
30	0				0
31	4				0
32	7				0
33	0				0
34	10				0
35	18				0
36	7				0
37	0				1
38	0				0
39	0				0
40	10				0
41	15				0
42	0
43	32
44	5
45	0
46	22
