# Supplementary material for: The non-vesicular cholesterol transporter GRAMD1C is a pan-coronavirus antiviral target
Source: PLoS Biol. 2026 Apr 6;24(4):e3003736. doi: 10.1371/journal.pbio.3003736 (PMC13068348; doi:10.1371/journal.pbio.3003736)
Supplement: S2 Data — This compressed folder contains the underlying numerical data and/or uncropped images used to generate the panels in Fig 2. (ZIP) [file pbio.3003736.s016.zip › S2 Data/Figure 2/I/PK-KO-DMV.xlsx]

## Sheet: Sheet1
PK-3+4	10	ko-3+4	1
	60		4
	45		6
	8		2
	8		12
	11		7
	14		6
	10		4
	25		5
	30		5
	25		3
	13		2
	67		3
	33		4
	30		10
	41		1
	40		2
	56		2
	36		7
	34		2
