# Supplementary material for: The non-vesicular cholesterol transporter GRAMD1C is a pan-coronavirus antiviral target
Source: PLoS Biol. 2026 Apr 6;24(4):e3003736. doi: 10.1371/journal.pbio.3003736 (PMC13068348; doi:10.1371/journal.pbio.3003736)
Supplement: S3 Data — This compressed folder contains the underlying numerical data and/or uncropped images used to generate the panels in Figs 3I and 4. (ZIP) [file pbio.3003736.s017.zip]

Archive with 59 entries (49 files):
- S3 Data/
- S3 Data/Figure 3I/
- S3 Data/Figure 3I/domain-rescue.pcrd
- S3 Data/Figure 3I/domain-rescue.pzfx
- S3 Data/Figure 3I/domain-rescue.tif
- S3 Data/Figure 3I/domain-rescue.xlsx
- S3 Data/Figure4/
- S3 Data/Figure4/E/
- S3 Data/Figure4/E/cho+TGEV-FC.xlsx
- S3 Data/Figure4/E/cho+TGEV.pzfx
- S3 Data/Figure4/E/cho+TGEV.tif
- S3 Data/Figure4/G/
- S3 Data/Figure4/G/domain-rescue-qpcr.xlsx
- S3 Data/Figure4/G/domain-rescue-tgev-qpcr.pcrd
- S3 Data/Figure4/G/domain-rescue.pzfx
- S3 Data/Figure4/G/domain-rescue.tif
- S3 Data/Figure4/H/
- S3 Data/Figure4/H/KO/
- S3 Data/Figure4/H/KO/22-5-1.jpg
- S3 Data/Figure4/H/KO/22-5-2.jpg
- S3 Data/Figure4/H/KO/22-5-3.jpg
- S3 Data/Figure4/H/KO/22-5-dapi-1.jpg
- S3 Data/Figure4/H/KO/22-5-dapi-2.jpg
- S3 Data/Figure4/H/KO/22-5-dapi-3.jpg
- S3 Data/Figure4/H/KO/22-5-tgev-n-1.jpg
- S3 Data/Figure4/H/KO/22-5-tgev-n-2.jpg
- S3 Data/Figure4/H/KO/22-5-tgev-n-3.jpg
- S3 Data/Figure4/H/KO+CHO/
- S3 Data/Figure4/H/KO+CHO/22-5+dan--tgev-n-1.jpg
- S3 Data/Figure4/H/KO+CHO/22-5+dan--tgev-n-2.jpg
- S3 Data/Figure4/H/KO+CHO/22-5+dan--tgev-n-3.jpg
- S3 Data/Figure4/H/KO+CHO/22-5+dan-1.jpg
- S3 Data/Figure4/H/KO+CHO/22-5+dan-2.jpg
- S3 Data/Figure4/H/KO+CHO/22-5+dan-3.jpg
- S3 Data/Figure4/H/KO+CHO/22-5+dan-dapi-1.jpg
- S3 Data/Figure4/H/KO+CHO/22-5+dan-dapi-2.jpg
- S3 Data/Figure4/H/KO+CHO/22-5+dan-dapi-3.jpg
- S3 Data/Figure4/H/positive-cells.pzfx
- S3 Data/Figure4/H/positive-cells.tif
- S3 Data/Figure4/H/WT/
- S3 Data/Figure4/H/WT/pk-1.jpg
- S3 Data/Figure4/H/WT/pk-2.jpg
- S3 Data/Figure4/H/WT/pk-3.jpg
- S3 Data/Figure4/H/WT/pk-dapi-1.jpg
- S3 Data/Figure4/H/WT/pk-dapi-2.jpg
- S3 Data/Figure4/H/WT/pk-dapi-3.jpg
- S3 Data/Figure4/H/WT/pk-tgev-n-1.jpg
- S3 Data/Figure4/H/WT/pk-tgev-n-2.jpg
- S3 Data/Figure4/H/WT/pk-tgev-n-3.jpg
- S3 Data/Figure4/H/WT+CHO/
- S3 Data/Figure4/H/WT+CHO/pk+dan-1.jpg
- S3 Data/Figure4/H/WT+CHO/pk+dan-2.jpg
- S3 Data/Figure4/H/WT+CHO/pk+dan-3.jpg
- S3 Data/Figure4/H/WT+CHO/pk-+dan-dapi-1.jpg
- S3 Data/Figure4/H/WT+CHO/pk-+dan-dapi-2.jpg
- S3 Data/Figure4/H/WT+CHO/pk-+dan-dapi-3.jpg
- S3 Data/Figure4/H/WT+CHO/pk-+dan-tgev-n-1.jpg
- S3 Data/Figure4/H/WT+CHO/pk-+dan-tgev-n-2.jpg
- S3 Data/Figure4/H/WT+CHO/pk-+dan-tgev-n-3.jpg
