# Supplementary material for: The non-vesicular cholesterol transporter GRAMD1C is a pan-coronavirus antiviral target
Source: PLoS Biol. 2026 Apr 6;24(4):e3003736. doi: 10.1371/journal.pbio.3003736 (PMC13068348; doi:10.1371/journal.pbio.3003736)
Supplement: S3 Data — This compressed folder contains the underlying numerical data and/or uncropped images used to generate the panels in Figs 3I and 4. (ZIP) [file pbio.3003736.s017.zip › S3 Data/Figure 3I/domain-rescue.xlsx]

## Sheet: 0 (2)
	Well	Fluor	Target	Content	Sample	Biological Set Name	Cq	Cq Mean	Cq Std. Dev	Starting Quantity (SQ)	Log Starting Quantity	SQ Mean	SQ Std. Dev	Set Point	Well Note
	A01	SYBR		Unkn				0	0			0	0	60
	A02	SYBR		Unkn				0	0			0	0	60
	A03	SYBR		Unkn				0	0			0	0	60
	A04	SYBR		Unkn				0	0			0	0	60
	A05	SYBR		Unkn				0	0			0	0	60
	A06	SYBR		Unkn				0	0			0	0	60
	A07	SYBR		Unkn				0	0			0	0	60
	A08	SYBR		Unkn				0	0			0	0	60
	A09	SYBR		Unkn				0	0			0	0	60
	A10	SYBR		Unkn				0	0			0	0	60
	A11	SYBR		Unkn				0	0			0	0	60
	A12	SYBR		Unkn				0	0			0	0	60
	A13	SYBR		Unkn				0	0			0	0	60
	A14	SYBR		Unkn				0	0			0	0	60
	A15	SYBR		Unkn				0	0			0	0	60
	A16	SYBR		Unkn				0	0			0	0	60
	A17	SYBR		Unkn				0	0			0	0	60
	A18	SYBR		Unkn				0	0			0	0	60
	A19	SYBR		Unkn				0	0			0	0	60
	A20	SYBR		Unkn				0	0			0	0	60
	A21	SYBR		Unkn				0	0			0	0	60
	A22	SYBR		Unkn				0	0			0	0	60
	A23	SYBR		Unkn				0	0			0	0	60
	A24	SYBR		Unkn				0	0			0	0	60
	B01	SYBR	bacin	Unkn	8H-DMSO		18.7885	18.7885	0				0	60			8H
	B02	SYBR	bacin	Unkn	8H-DMSO		18.5089	18.5089	0				0	60		18.522	ct mean	mean	pk		ct mean	mean	pk		ct mean	mean	pk
	B03	SYBR	bacin	Unkn	8H-DMSO		18.6436	18.6436	0				0	60			APN	26.81	26.77		APN	26.81	26.85		APN	26.81	26.8
	B04	SYBR	bacin	Unkn	8H-DMSO		18.4135	18.4135	0				0	60			actin（内参）	18.52	18.51		actin（内参）	18.52	18.64		actin（内参）	18.52	18.41
	B05	SYBR	bacin	Unkn	8H-DMSO		19.0802	19.0802	0				0	60
	B06	SYBR	APN	Unkn	8H-DMSO		26.7689	26.7689	0				0	60		26.805	△ct	mean	pk		△ct	mean	pk		△ct	mean	pk
	B07	SYBR	APN	Unkn	8H-DMSO		26.8493	26.8493	0				0	60				8.29	8.26			8.29	8.21			8.29	8.39
	B08	SYBR	APN	Unkn	8H-DMSO		26.7968	26.7968	0				0	60			△△ct	pk			△△ct	pk			△△ct	pk
	B09	SYBR	APN	Unkn	8H-DMSO		26.6792	26.6792	0				0	60				-0.03				-0.08				0.1
	B10	SYBR	APN	Unkn	8H-DMSO		26.3838	26.3838	0				0	60			2^-ΔΔct	pk			2^-ΔΔct	pk			2^-ΔΔct	pk
	B11	SYBR		Unkn				0	0			0	0	60				1.02101				1.05702				0.933033
	B12	SYBR		Unkn				0	0			0	0	60
	B13	SYBR		Unkn				0	0			0	0	60
	B14	SYBR		Unkn				0	0			0	0	60
	B15	SYBR		Unkn				0	0			0	0	60
	B16	SYBR		Unkn				0	0			0	0	60
	B17	SYBR		Unkn				0	0			0	0	60
	B18	SYBR		Unkn				0	0			0	0	60
	B19	SYBR		Unkn				0	0			0	0	60
	B20	SYBR		Unkn				0	0			0	0	60
	B21	SYBR		Unkn				0	0			0	0	60
	B22	SYBR		Unkn				0	0			0	0	60
	B23	SYBR		Unkn				0	0			0	0	60
	B24	SYBR		Unkn				0	0			0	0	60
	C01	SYBR	bacin	Unkn	8H-20HC		17.482	17.482	0				0	60			ct mean	PK	KO		ct mean	PK	KO		ct mean	PK	KO
	C02	SYBR	bacin	Unkn	8H-20HC		18.111	18.111	0				0	60			APN	26.81	26.39		APN	26.81	26.32		APN	26.81	26.23
	C03	SYBR	bacin	Unkn	8H-20HC		18.1459	18.1459	0				0	60			actin（内参）	18.52	18.11		actin（内参）	18.52	18.15		actin（内参）	18.52	18.02
	C04	SYBR	bacin	Unkn	8H-20HC		17.6102	17.6102	0				0	60
	C05	SYBR	bacin	Unkn	8H-20HC		18.0179	18.0179	0				0	60			△ct	mean	ko		△ct	mean	ko		△ct	mean	ko
	C06	SYBR	APN	Unkn	8H-20HC		26.0071	26.0071	0				0	60				8.29	8.28			8.29	8.17			8.29	8.21
	C07	SYBR	APN	Unkn	8H-20HC		25.9135	25.9135	0				0	60			△△ct	pk			△△ct	pk			△△ct	pk
	C08	SYBR	APN	Unkn	8H-20HC		26.393	26.393	0				0	60				-0.01				-0.12				-0.08
	C09	SYBR	APN	Unkn	8H-20HC		26.3166	26.3166	0				0	60			2^-ΔΔct	pk			2^-ΔΔct	pk			2^-ΔΔct	pk
	C10	SYBR	APN	Unkn	8H-20HC		26.2344	26.2344	0				0	60				1.00696				1.08673				1.05702
	C11	SYBR		Unkn				0	0			0	0	60
	C12	SYBR		Unkn				0	0			0	0	60
	C13	SYBR		Unkn				0	0			0	0	60
	C14	SYBR		Unkn				0	0			0	0	60
	C15	SYBR		Unkn				0	0			0	0	60
	C16	SYBR		Unkn				0	0			0	0	60
	C17	SYBR		Unkn				0	0			0	0	60
	C18	SYBR		Unkn				0	0			0	0	60
	C19	SYBR		Unkn				0	0			0	0	60
	C20	SYBR		Unkn				0	0			0	0	60
	C21	SYBR		Unkn				0	0			0	0	60
	C22	SYBR		Unkn				0	0			0	0	60
	C23	SYBR		Unkn				0	0			0	0	60
	C24	SYBR		Unkn				0	0			0	0	60			20h
	D01	SYBR	bacin	Unkn	20h-DMSO		19.8303	19.8303	0				0	60			ct mean	mean	pk		ct mean	mean	pk		ct mean	mean	pk
	D02	SYBR	bacin	Unkn	20h-DMSO		20.3593	20.3593	0				0	60		20.2645	APN	27.7	27.67		APN	27.7	27.86		APN	27.7	27.57
	D03	SYBR	bacin	Unkn	20h-DMSO		20.358	20.358	0				0	60			actin（内参）	20.26	20.36		actin（内参）	20.26	20.36		actin（内参）	20.26	20.08
	D04	SYBR	bacin	Unkn	20h-DMSO		20.0763	20.0763	0				0	60
	D05	SYBR	bacin	Unkn	20h-DMSO		20.1804	20.1804	0				0	60			△ct	mean	pk		△ct	mean	pk		△ct	mean	pk
	D06	SYBR	APN	Unkn	20h-DMSO		28.4459	28.4459	0				0	60				7.44	7.31			7.44	7.5			7.44	7.49
	D07	SYBR	APN	Unkn	20h-DMSO		27.6726	27.6726	0				0	60		27.7011	△△ct	pk			△△ct	pk			△△ct	pk
	D08	SYBR	APN	Unkn	20h-DMSO		27.8579	27.8579	0				0	60				-0.13				0.06				0.05
	D09	SYBR	APN	Unkn	20h-DMSO		27.573	27.573	0				0	60			2^-ΔΔct	pk			2^-ΔΔct	pk			2^-ΔΔct	pk
	D10	SYBR	APN	Unkn	20h-DMSO		26.4565	26.4565	0				0	60				1.09429				0.959264				0.965936
	D11	SYBR		Unkn				0	0			0	0	60
	D12	SYBR		Unkn				0	0			0	0	60
	D13	SYBR		Unkn				0	0			0	0	60
	D14	SYBR		Unkn				0	0			0	0	60
	D15	SYBR		Unkn				0	0			0	0	60
	D16	SYBR		Unkn				0	0			0	0	60
	D17	SYBR		Unkn				0	0			0	0	60
	D18	SYBR		Unkn				0	0			0	0	60
	D19	SYBR		Unkn				0	0			0	0	60
	D20	SYBR		Unkn				0	0			0	0	60
	D21	SYBR		Unkn				0	0			0	0	60
	D22	SYBR		Unkn				0	0			0	0	60
	D23	SYBR		Unkn				0	0			0	0	60
	D24	SYBR		Unkn				0	0			0	0	60			20h
	E01	SYBR	bacin	Unkn	20h-20-HC		19.136	19.136	0				0	60			ct mean	pk	ko		ct mean	pk	ko		ct mean	pk	ko
	E02	SYBR	bacin	Unkn	20h-20-HC		17.9919	17.9919	0				0	60			APN	27.7	26.43		APN	27.7	26.3		APN	27.7	26.21
	E03	SYBR	bacin	Unkn	20h-20-HC		18.1237	18.1237	0				0	60			actin（内参）	20.26	17.99		actin（内参）	20.26	18.12		actin（内参）	20.26	18.14
	E04	SYBR	bacin	Unkn	20h-20-HC		18.1389	18.1389	0				0	60
	E05	SYBR	bacin	Unkn	20h-20-HC		18.9067	18.9067	0				0	60			△ct	pk	ko		△ct	pk	ko		△ct	pk	ko
	E06	SYBR	APN	Unkn	20h-20-HC		26.4332	26.4332	0				0	60				7.44	8.44			7.44	8.18			7.44	8.07
	E07	SYBR	APN	Unkn	20h-20-HC		26.2978	26.2978	0				0	60			△△ct	pk			△△ct	pk			△△ct	pk
	E08	SYBR	APN	Unkn	20h-20-HC		26.0185	26.0185	0				0	60				1				0.74				0.63
	E09	SYBR	APN	Unkn	20h-20-HC		26.0624	26.0624	0				0	60			2^-ΔΔct	pk			2^-ΔΔct	pk			2^-ΔΔct	pk
	E10	SYBR	APN	Unkn	20h-20-HC		26.2137	26.2137	0				0	60				0.5				0.598739				0.646176
	E11	SYBR		Unkn				0	0			0	0	60
	E12	SYBR		Unkn				0	0			0	0	60
	E13	SYBR		Unkn				0	0			0	0	60
	E14	SYBR		Unkn				0	0			0	0	60
	E15	SYBR		Unkn				0	0			0	0	60
	E16	SYBR		Unkn				0	0			0	0	60
	E17	SYBR		Unkn				0	0			0	0	60
	E18	SYBR		Unkn				0	0			0	0	60
	E19	SYBR		Unkn				0	0			0	0	60
	E20	SYBR		Unkn				0	0			0	0	60
	E21	SYBR		Unkn				0	0			0	0	60
	E22	SYBR		Unkn				0	0			0	0	60
	E23	SYBR		Unkn				0	0			0	0	60
	E24	SYBR		Unkn				0	0			0	0	60
	F01	SYBR	bacin	Unkn	32h-DMSO		19.0845	19.0845	0				0	60			32h
	F02	SYBR	bacin	Unkn	32h-DMSO		18.1208	18.1208	0				0	60		18.8476	ct mean	mean	pk		ct mean	mean	pk		ct mean	mean	pk
	F03	SYBR	bacin	Unkn	32h-DMSO		18.9787	18.9787	0				0	60			APN	27.73	27.82		APN	27.73	27.6		APN	27.73	27.77
	F04	SYBR	bacin	Unkn	32h-DMSO		18.6871	18.6871	0				0	60			actin（内参）	18.85	18.98		actin（内参）	18.85	18.69		actin（内参）	18.85	18.88
	F05	SYBR	bacin	Unkn	32h-DMSO		18.8771	18.8771	0				0	60
	F06	SYBR	APN	Unkn	32h-DMSO		27.9687	27.9687	0				0	60			△ct	mean	pk		△ct	mean	pk		△ct	mean	pk
	F07	SYBR	APN	Unkn	32h-DMSO		27.2626	27.2626	0				0	60				8.88	8.84			8.88	8.91			8.88	8.89
	F08	SYBR	APN	Unkn	32h-DMSO		27.8205	27.8205	0				0	60		27.7311	△△ct	pk			△△ct	pk			△△ct	pk
	F09	SYBR	APN	Unkn	32h-DMSO		27.5999	27.5999	0				0	60				-0.04				0.03				0.01
	F10	SYBR	APN	Unkn	32h-DMSO		27.7728	27.7728	0				0	60			2^-ΔΔct	pk			2^-ΔΔct	pk			2^-ΔΔct	pk
	F11	SYBR		Unkn				0	0			0	0	60				1.02811				0.97942				0.993092
	F12	SYBR		Unkn				0	0			0	0	60
	F13	SYBR		Unkn				0	0			0	0	60
	F14	SYBR		Unkn				0	0			0	0	60
	F15	SYBR		Unkn				0	0			0	0	60
	F16	SYBR		Unkn				0	0			0	0	60
	F17	SYBR		Unkn				0	0			0	0	60
	F18	SYBR		Unkn				0	0			0	0	60
	F19	SYBR		Unkn				0	0			0	0	60
	F20	SYBR		Unkn				0	0			0	0	60
	F21	SYBR		Unkn				0	0			0	0	60
	F22	SYBR		Unkn				0	0			0	0	60
	F23	SYBR		Unkn				0	0			0	0	60
	F24	SYBR		Unkn				0	0			0	0	60
	G01	SYBR	bacin	Unkn	32h-20-HC		17.3841	17.3841	0				0	60			32h
	G02	SYBR	bacin	Unkn	32h-20-HC		17.0321	17.0321	0				0	60			ct mean	pk	ko		ct mean	pk	ko		ct mean	pk	ko
	G03	SYBR	bacin	Unkn	32h-20-HC		18.6678	18.6678	0				0	60			APN	27.73	27.75		APN	27.73	27.77		APN	27.73	27.75
	G04	SYBR	bacin	Unkn	32h-20-HC		19.334	19.334	0				0	60			actin（内参）	18.85	18.67		actin（内参）	18.85	19.33		actin（内参）	18.85	19.25
	G05	SYBR	bacin	Unkn	32h-20-HC		19.2456	19.2456	0				0	60
	G06	SYBR	APN	Unkn	32h-20-HC		27.7477	27.7477	0				0	60			△ct	pk	ko		△ct	pk	ko		△ct	pk	ko
	G07	SYBR	APN	Unkn	32h-20-HC		27.77	27.77	0				0	60				8.88	9.08			8.88	8.44			8.88	8.5
	G08	SYBR	APN	Unkn	32h-20-HC		27.8389	27.8389	0				0	60			△△ct	pk			△△ct	pk			△△ct	pk
	G09	SYBR	APN	Unkn	32h-20-HC		27.7516	27.7516	0				0	60				0.2				-0.44				-0.38
	G10	SYBR	APN	Unkn	32h-20-HC		27.6766	27.6766	0				0	60			2^-ΔΔct	pk			2^-ΔΔct	pk			2^-ΔΔct	pk
	G11	SYBR		Unkn				0	0			0	0	60				0.870551				1.3566				1.30134
	G12	SYBR		Unkn				0	0			0	0	60
	G13	SYBR		Unkn				0	0			0	0	60
	G14	SYBR		Unkn				0	0			0	0	60
	G15	SYBR		Unkn				0	0			0	0	60
	G16	SYBR		Unkn				0	0			0	0	60
	G17	SYBR		Unkn				0	0			0	0	60
	G18	SYBR		Unkn				0	0			0	0	60
	G19	SYBR		Unkn				0	0			0	0	60
	G20	SYBR		Unkn				0	0			0	0	60
	G21	SYBR		Unkn				0	0			0	0	60
	G22	SYBR		Unkn				0	0			0	0	60
	G23	SYBR		Unkn				0	0			0	0	60
	G24	SYBR		Unkn				0	0			0	0	60
	H01	SYBR	bacin	Unkn	PK+V		16.604	16.604	0				0	60
	H02	SYBR	bacin	Unkn	PK+V		18.9508	18.9508	0				0	60
	H03	SYBR	bacin	Unkn	PK+V		18.3089	18.3089	0				0	60
	H04	SYBR	bacin	Unkn	PK+V		18.093	18.093	0				0	60
	H05	SYBR	bacin	Unkn	PK+V		18.659	18.659	0				0	60
	H06	SYBR	1C	Unkn	PK+V		28.2179	28.2179	0				0	60
	H07	SYBR	1C	Unkn	PK+V		28.1765	28.1765	0				0	60
	H08	SYBR	1C	Unkn	PK+V		26.2889	26.2889	0				0	60
	H09	SYBR	1C	Unkn	PK+V		26.3704	26.3704	0				0	60
	H10	SYBR	1C	Unkn	PK+V		27.3344	27.3344	0				0	60
	H11	SYBR	TGEV-N	Unkn	PK+V		14.7879	14.7879	0				0	60
	H12	SYBR	TGEV-N	Unkn	PK+V		14.5412	14.5412	0				0	60
	H13	SYBR	TGEV-N	Unkn	PK+V		14.2271	14.2271	0				0	60
	H14	SYBR	TGEV-N	Unkn	PK+V		15.6065	15.6065	0				0	60
	H15	SYBR	TGEV-N	Unkn	PK+V		14.9554	14.9554	0				0	60
	H16	SYBR		Unkn	PK+V			0	0			0	0	60
	H17	SYBR		Unkn				0	0			0	0	60
	H18	SYBR		Unkn				0	0			0	0	60
	H19	SYBR		Unkn				0	0			0	0	60
	H20	SYBR		Unkn				0	0			0	0	60
	H21	SYBR		Unkn				0	0			0	0	60
	H22	SYBR		Unkn				0	0			0	0	60
	H23	SYBR		Unkn				0	0			0	0	60
	H24	SYBR		Unkn				0	0			0	0	60
	I01	SYBR	bacin	Unkn	KO+V		17.3883	17.3883	0				0	60
	I02	SYBR	bacin	Unkn	KO+V		16.886	16.886	0				0	60
	I03	SYBR	bacin	Unkn	KO+V		18.2667	18.2667	0				0	60
	I04	SYBR	bacin	Unkn	KO+V		18.1248	18.1248	0				0	60
	I05	SYBR	bacin	Unkn	KO+V		18.2754	18.2754	0				0	60
	I06	SYBR	1C	Unkn	KO+V		28.8501	28.8501	0				0	60
	I07	SYBR	1C	Unkn	KO+V		29.0384	29.0384	0				0	60
	I08	SYBR	1C	Unkn	KO+V		29.0236	29.0236	0				0	60
	I09	SYBR	1C	Unkn	KO+V		29.3886	29.3886	0				0	60
	I10	SYBR	1C	Unkn	KO+V		28.8628	28.8628	0				0	60
	I11	SYBR	TGEV-N	Unkn	KO+V		9.71042	9.71042	0				0	60
	I12	SYBR	TGEV-N	Unkn	KO+V		9.50887	9.50887	0				0	60
	I13	SYBR	TGEV-N	Unkn	KO+V		9.64141	9.64141	0				0	60
	I14	SYBR	TGEV-N	Unkn	KO+V		9.80556	9.80556	0				0	60
	I15	SYBR	TGEV-N	Unkn	KO+V		10.1053	10.1053	0				0	60
	I16	SYBR		Unkn	KO+V			0	0			0	0	60
	I17	SYBR		Unkn				0	0			0	0	60
	I18	SYBR		Unkn				0	0			0	0	60
	I19	SYBR		Unkn				0	0			0	0	60
	I20	SYBR		Unkn				0	0			0	0	60
	I21	SYBR		Unkn				0	0			0	0	60
	I22	SYBR		Unkn				0	0			0	0	60
	I23	SYBR		Unkn				0	0			0	0	60
	I24	SYBR		Unkn				0	0			0	0	60
	J01	SYBR	bacin	Unkn	pk+1C+v		18.2094	18.2094	0				0	60
	J02	SYBR	bacin	Unkn	pk+1C+v		17.604	17.604	0				0	60
	J03	SYBR	bacin	Unkn	pk+1C+v		18.2168	18.2168	0				0	60
	J04	SYBR	bacin	Unkn	pk+1C+v		18.2835	18.2835	0				0	60
	J05	SYBR	bacin	Unkn	pk+1C+v		18.1455	18.1455	0				0	60
	J06	SYBR	1C	Unkn	pk+1C+v		23.9092	23.9092	0				0	60
	J07	SYBR	1C	Unkn	pk+1C+v		24.3048	24.3048	0				0	60
	J08	SYBR	1C	Unkn	pk+1C+v		23.8727	23.8727	0				0	60
	J09	SYBR	1C	Unkn	pk+1C+v		24.0991	24.0991	0				0	60
	J10	SYBR	1C	Unkn	pk+1C+v		24.2857	24.2857	0				0	60
	J11	SYBR	TGEV-N	Unkn	pk+1C+v		10.8813	10.8813	0				0	60
	J12	SYBR	TGEV-N	Unkn	pk+1C+v		10.9374	10.9374	0				0	60				copies	cq（x）	log(y)
	J13	SYBR	TGEV-N	Unkn	pk+1C+v		10.519	10.519	0				0	60			50ng/μl	1270000000000	7.53	12
	J14	SYBR	TGEV-N	Unkn	pk+1C+v		11.0222	11.0222	0				0	60			10^-1	127000000000	10.01	11
	J15	SYBR	TGEV-N	Unkn	pk+1C+v		10.9099	10.9099	0				0	60			-2	12700000000	13.19	10
	J16	SYBR		Unkn	pk+1C+v			0	0			0	0	60			-3	1270000000	16.44	9
	J17	SYBR		Unkn				0	0			0	0	60			-4	127000000	19.69	8
	J18	SYBR		Unkn				0	0			0	0	60			-5	12700000	23.57	7
	J19	SYBR		Unkn				0	0			0	0	60
	J20	SYBR		Unkn				0	0			0	0	60
	J21	SYBR		Unkn				0	0			0	0	60
	J22	SYBR		Unkn				0	0			0	0	60
	J23	SYBR		Unkn				0	0			0	0	60
	J24	SYBR		Unkn				0	0			0	0	60
	K01	SYBR	bacin	Unkn	ko+1c+V		18.7966	18.7966	0				0	60
	K02	SYBR	bacin	Unkn	ko+1c+V		18.4336	18.4336	0				0	60			cq	xy	copies	LOG10
	K03	SYBR	bacin	Unkn	ko+1c+V		18.4346	18.4346	0				0	60		pk+v	14.7879	9.58777	4.91553e+09	9.69157
	K04	SYBR	bacin	Unkn	ko+1c+V		18.379	18.379	0				0	60			14.5412	9.66422	5.86172e+09	9.76803
	K05	SYBR	bacin	Unkn	ko+1c+V		18.5826	18.5826	0				0	60			14.2271	9.76159	7.33482e+09	9.86539
	K06	SYBR	1C	Unkn	ko+1c+V		22.3505	22.3505	0				0	60		ko+多+v	23.2337	6.96954	1.18398e+07	7.07334
	K07	SYBR	1C	Unkn	ko+1c+V		22.1196	22.1196	0				0	60			23.316	6.94403	1.11644e+07	7.04784
	K08	SYBR	1C	Unkn	ko+1c+V		22.1891	22.1891	0				0	60			23.2424	6.96684	1.17665e+07	7.07065
	K09	SYBR	1C	Unkn	ko+1c+V		22.525	22.525	0				0	60		ko+1c+多+v	14.8575	9.56617	4.67711e+09	9.66998
	K10	SYBR	1C	Unkn	ko+1c+V		22.4834	22.4834	0				0	60			14.8499	9.56853	4.7025e+09	9.67233
	K11	SYBR	TGEV-N	Unkn	ko+1c+V		8.59458	8.59458	0				0	60			14.8014	9.58357	4.86823e+09	9.68737
	K12	SYBR	TGEV-N	Unkn	ko+1c+V		10.0072	10.0072	0				0	60		ko+DT+多+v	23.3185	6.94325	1.11444e+07	7.04706
	K13	SYBR	TGEV-N	Unkn	ko+1c+V		10.0949	10.0949	0				0	60			23.3413	6.93621	1.09652e+07	7.04002
	K14	SYBR	TGEV-N	Unkn	ko+1c+V		10.0086	10.0086	0				0	60			23.4044	6.91663	1.04816e+07	7.02043
	K15	SYBR	TGEV-N	Unkn	ko+1c+V		10.1021	10.1021	0				0	60
	K16	SYBR		Unkn				0	0			0	0	60
	K17	SYBR		Unkn				0	0			0	0	60
	K18	SYBR		Unkn				0	0			0	0	60
	K19	SYBR	bacin	Unkn	KO+多+V		17.7408	17.7408	0				0	60		17.6037	ct mean	men	ko		ct mean	men	pk		ct mean	men	pk
	K20	SYBR	bacin	Unkn	KO+多+V		17.4761	17.4761	0				0	60			1c	29.17	29.11		1c	29.17	29.2		1c	29.17	29.19
	K21	SYBR	bacin	Unkn	KO+多+V		17.5941	17.5941	0				0	60			actin（内参）	17.6	17.74		actin（内参）	17.6	17.48		actin（内参）	17.6	17.59
	K22	SYBR	bacin	Unkn	KO+多+V		18.1151	18.1151	0				0	60
	K23	SYBR	bacin	Unkn	KO+多+V		17.9384	17.9384	0				0	60			△ct	mean	pk		△ct	mean	pk		△ct	mean	pk
	K24	SYBR	1C	Unkn	KO+多+V		29.4082	29.4082	0				0	60		29.1673		11.57	11.37			11.57	11.72			11.57	11.6
	L01	SYBR	1C	Unkn	KO+多+V		29.1095	29.1095	0				0	60			△△ct	pk			△△ct	pk			△△ct	pk
	L02	SYBR	1C	Unkn	KO+多+V		29.199	29.199	0				0	60				-0.2				0.15				0.03
	L03	SYBR	1C	Unkn	KO+多+V		28.8992	28.8992	0				0	60			2^-ΔΔct	pk			2^-ΔΔct	pk			2^-ΔΔct	pk
	L04	SYBR	1C	Unkn	KO+多+V		29.1936	29.1936	0				0	60				1.1487				0.90125				0.97942
	L05	SYBR	TGEV-N	Unkn	KO+多+V		23.183	23.183	0				0	60
	L06	SYBR	TGEV-N	Unkn	KO+多+V		23.2337	23.2337	0				0	60		KO
	L07	SYBR	TGEV-N	Unkn	KO+多+V		23.316	23.316	0				0	60
	L08	SYBR	TGEV-N	Unkn	KO+多+V		23.2424	23.2424	0				0	60
	L09	SYBR	TGEV-N	Unkn	KO+多+V		23.1116	23.1116	0				0	60		1c
	L10	SYBR		Unkn				0	0
	L11	SYBR		Unkn				0	0
	L12	SYBR	bacin	Unkn	KO+1C+多+V		18.0744	0	0												ct mean	ko	ko+1c		ct mean	ko	ko+1c
	L13	SYBR	bacin	Unkn	KO+1C+多+V		17.67	0	0								1c	29.17	16.54		1c	29.17	16.52		1c	29.17	16.36
	L14	SYBR	bacin	Unkn	KO+1C+多+V		17.7758	0	0			0	0	60			actin（内参）	17.6	17.67		actin（内参）	17.6	17.78		actin（内参）	17.6	17.82
	L15	SYBR	bacin	Unkn	KO+1C+多+V		18.184	0	0			0	0	60
	L16	SYBR	bacin	Unkn	KO+1C+多+V		17.8191	0	0			0	0	60			△ct	ko	ko+1c		△ct	ko	ko+1c		△ct	ko	ko+1c
	L17	SYBR	1C	Unkn	KO+1C+多+V		16.543	18.0744	0				0	60				11.57	-1.13			11.57	-1.26			11.57	-1.46
	L18	SYBR	1C	Unkn	KO+1C+多+V		16.5196	17.67	0				0	60			△△ct	pk			△△ct	pk			△△ct	pk
	L19	SYBR	1C	Unkn	KO+1C+多+V		17.0317	17.7758	0				0	60				-12.7				-12.83				-13.03
	L20	SYBR	1C	Unkn	KO+1C+多+V		16.3637	18.184	0				0	60			2^-ΔΔct	pk			2^-ΔΔct	pk			2^-ΔΔct	pk
	L21	SYBR	1C	Unkn	KO+1C+多+V		16.2843	17.8191	0				0	60				6653.97				7281.4				8364.13
	L22	SYBR	TGEV-N	Unkn	KO+1C+多+V		14.8575	14.8575	0				0	60			log10	3.82308				3.86221				3.92242
	L23	SYBR	TGEV-N	Unkn	KO+1C+多+V		14.6108	14.6108	0				0	60
	L24	SYBR	TGEV-N	Unkn	KO+1C+多+V		14.8499	14.8499	0				0	60
	M01	SYBR	TGEV-N	Unkn	KO+1C+多+V		14.8014	14.8014	0				0	60
	M02	SYBR	TGEV-N	Unkn	KO+1C+多+V		14.3409	14.3409	0				0	60
	M03	SYBR						9.8575	0				0	60
	M04	SYBR	bacin	Unkn	KO+多+V		17.4035	16.3252	0				0	60			ct mean	men	ko		ct mean	men	pk		ct mean	men	pk
	M05	SYBR	bacin	Unkn	KO+多+V		17.8114	17.8114	0				0	60		17.9716	gram	28.62	28.7		gram	28.62	28.56		gram	28.62	28.61
	M06	SYBR	bacin	Unkn	KO+多+V		18.1203	16.0841	0				0	60			actin（内参）	17.97	18.12		actin（内参）	17.97	17.81		actin（内参）	17.97	17.98
	M07	SYBR	bacin	Unkn	KO+多+V		17.5574	16.7054	0				0	60
	M08	SYBR	bacin	Unkn	KO+多+V		17.9833	16.1251	0								△ct	mean	pk		△ct	mean	pk		△ct	mean	pk
	M09	SYBR	gram	Unkn	KO+多+V		28.977	28.977	0									10.65	10.58			10.65	10.75			10.65	10.63
	M10	SYBR	gram	Unkn	KO+多+V		28.7023	28.7023	0							28.6242	△△ct	pk			△△ct	pk			△△ct	pk
	M11	SYBR	gram	Unkn	KO+多+V		29.164	28.164	0									-0.07				0.1				-0.02
	M12	SYBR	gram	Unkn	KO+多+V		28.5589	27.5589	0								2^-ΔΔct	pk			2^-ΔΔct	pk			2^-ΔΔct	pk
	M13	SYBR	gram	Unkn	KO+多+V		28.6114	27.6114	0									1.04972				0.933033				1.01396
	M14	SYBR		Unkn				0	0
	M15	SYBR		Unkn				0	0
	M16	SYBR		Unkn				0	0
	M17	SYBR		Unkn				0	0			0	0	60
	M18	SYBR	bacin	Unkn	KO+G+多+V		17.5098	17.5098	0			0	0	60				ct mean	ko	ko+gram		ct mean	ko	ko+gram		ct mean	ko	ko+gram
	M19	SYBR	bacin	Unkn	KO+G+多+V		17.8905	17.8905	0			0	0	60				gram	28.62	16.74		gram	28.62	16.26		gram	28.62	16.56
	M20	SYBR	bacin	Unkn	KO+G+多+V		17.9541	17.9541	0			0	0	60				actin（内参）	17.97	17.89		actin（内参）	17.97	17.95		actin（内参）	17.97	17.96
	M21	SYBR	bacin	Unkn	KO+G+多+V		18.0393	18.0393	0			0	0	60
	M22	SYBR	bacin	Unkn	KO+G+多+V		17.963	17.963	0			0	0	60				△ct	ko	ko+1c		△ct	ko	ko+1c		△ct	ko	ko+1c
	M23	SYBR	G	Unkn	KO+G+多+V		16.743	16.743	0			0	0	60					10.65	-1.15			10.65	-1.69			10.65	-1.4
	M24	SYBR	G	Unkn	KO+G+多+V		16.2637	16.2637	0			0	0	60				△△ct	pk			△△ct	pk			△△ct	pk
	N01	SYBR	G	Unkn	KO+G+多+V		17.1377	17.1377	0			0	0	60					-11.8				-12.34				-12.05
	N02	SYBR	G	Unkn	KO+G+多+V		17.1026	17.1026	0			0	0	60				2^-ΔΔct	pk			2^-ΔΔct	pk			2^-ΔΔct	pk
	N03	SYBR	G	Unkn	KO+G+多+V		16.5634	16.5634	0			0	0	60					3565.78				5184.54				4240.45
	N04	SYBR	TGEV-N	Unkn	KO+G+多+V		12.6274	12.6274	0			0	0	60				log10	3.55215				3.71471				3.62741
	N05	SYBR	TGEV-N	Unkn	KO+G+多+V		12.3717	12.3717	0			0	0	60
	N06	SYBR	TGEV-N	Unkn	KO+G+多+V		12.3995	12.3995	0			0	0	60
	N07	SYBR	TGEV-N	Unkn	KO+G+多+V		12.2231	12.2231	0			0	0	60
	N08	SYBR	TGEV-N	Unkn	KO+G+多+V		12.7672	12.7672	0			0	0	60
	N09	SYBR		Unkn				0	0								ct mean	men	ko		ct mean	men	pk		ct mean	men	pk
	N10	SYBR	bacin	Unkn	KO+多+V		17.5885	17.5885	0								DT	28.86	28.8		DT	28.86	28.9		DT	28.86	28.89
	N11	SYBR	bacin	Unkn	KO+多+V		18.2729	18.2729	0							18.2385	actin（内参）	18.24	18.27		actin（内参）	18.24	18.32		actin（内参）	18.24	18.13
	N12	SYBR	bacin	Unkn	KO+多+V		18.3154	18.3154	0
	N13	SYBR	bacin	Unkn	KO+多+V		18.1273	18.1273	0								△ct	mean	pk		△ct	mean	pk		△ct	mean	pk
	N14	SYBR	bacin	Unkn	KO+多+V		17.5063	17.5063	0									10.62	10.53			10.62	10.58			10.62	10.76
	N15	SYBR	DT	Unkn	KO+多+V		27.2574	27.2574	0								△△ct	pk			△△ct	pk			△△ct	pk
	N16	SYBR	DT	Unkn	KO+多+V		28.7984	28.7984	0							28.8609		-0.09				-0.04				0.14
	N17	SYBR	DT	Unkn	KO+多+V		28.897	28.897	0								2^-ΔΔct	pk			2^-ΔΔct	pk			2^-ΔΔct	pk
	N18	SYBR	DT	Unkn	KO+多+V		27.6507	27.6507	0									1.06437				1.02811				0.907519
	N19	SYBR	DT	Unkn	KO+多+V		28.8872	28.8872	0
	N20	SYBR		Unkn				0	0
	N21	SYBR	bacin	Unkn	KO+DT+多+V		16.8299	16.8299	0								ct mean	KO	ko+DT		ct mean	KO	ko+DT		ct mean	KO	ko+DT
	N22	SYBR	bacin	Unkn	KO+DT+多+V		15.6455	15.6455	0								DT	28.86	18.57		DT	28.86	19.07		DT	28.86	18.68
	N23	SYBR	bacin	Unkn	KO+DT+多+V		16.8309	16.8309	0								actin（内参）	18.24	16.83		actin（内参）	18.24	16.83		actin（内参）	18.24	16.77
	N24	SYBR	bacin	Unkn	KO+DT+多+V		16.3881	16.3881	0
	O01	SYBR	bacin	Unkn	KO+DT+多+V		16.7669	16.7669	0								△ct	ko	ko+DT		△ct	ko	ko+DT		△ct	ko	ko+DT
	O02	SYBR	DT	Unkn	KO+DT+多+V		18.5668	18.5668	0									10.62	1.74			10.62	2.24			10.62	1.91
	O03	SYBR	DT	Unkn	KO+DT+多+V		19.0736	19.0736	0								△△ct	pk			△△ct	pk			△△ct	pk
	O04	SYBR	DT	Unkn	KO+DT+多+V		18.6752	18.6752	0									-8.88				-8.38				-8.71
	O05	SYBR	DT	Unkn	KO+DT+多+V		19.3702	19.3702	0								2^-ΔΔct	pk			2^-ΔΔct	pk			2^-ΔΔct	pk
	O06	SYBR	DT	Unkn	KO+DT+多+V		18.133	18.133	0									471.136				333.144				418.766
	O07	SYBR	TGEV-N	Unkn	KO+DT+多+V		23.5587	23.5587	0								log10	2.67315				2.52263				2.62197
	O08	SYBR	TGEV-N	Unkn	KO+DT+多+V		23.5503	23.5503	0
	O09	SYBR	TGEV-N	Unkn	KO+DT+多+V		23.3185	23.3185	0
	O10	SYBR	TGEV-N	Unkn	KO+DT+多+V		23.3413	23.3413	0
	O11	SYBR	TGEV-N	Unkn	KO+DT+多+V		23.4044	23.4044	0
	O12	SYBR		Unkn				0	0
	O13	SYBR	bacin	Unkn	KO+多+V		18.5751	18.5751	0							18.1138	ct mean	men	ko		ct mean	men	pk		ct mean	men	pk
	O14	SYBR	bacin	Unkn	KO+多+V		18.0474	18.0474	0								DG	26.47	26.38		DG	26.47	26.41		DG	26.47	26.62
	O15	SYBR	bacin	Unkn	KO+多+V		18.1986	18.1986	0								actin（内参）	18.11	18.05		actin（内参）	18.11	18.2		actin（内参）	18.11	18.1
	O16	SYBR	bacin	Unkn	KO+多+V		18.0955	17.0955	0
	O17	SYBR	bacin	Unkn	KO+多+V		17.1987	17.1987	0								△ct	mean	pk		△ct	mean	pk		△ct	mean	pk
	O18	SYBR	DG-F3R3	Unkn	KO+多+V		26.9783	26.9783	0							26.4736		8.36	8.33			8.36	8.21			8.36	8.52
	O19	SYBR	DG-F3R3	Unkn	KO+多+V		26.3837	26.3837	0								△△ct	pk			△△ct	pk			△△ct	pk
	O20	SYBR	DG-F3R3	Unkn	KO+多+V		26.7128	26.7128	0									-0.03				-0.15				0.16
	O21	SYBR	DG-F3R3	Unkn	KO+多+V		26.4137	26.4137	0								2^-ΔΔct	pk			2^-ΔΔct	pk			2^-ΔΔct	pk
	O22	SYBR	DG-F3R3	Unkn	KO+多+V		26.6233	26.6233	0									1.02101				1.10957				0.895025
	O23	SYBR		Unkn				0	0
	O24	SYBR	bacin	Unkn	KO+DG+多+V		18.6896	0	0
	P01	SYBR	bacin	Unkn	KO+DG+多+V		19.2071	0	0								ct mean	KO	ko+DG		ct mean	KO	ko+DT		ct mean	KO	ko+DT
	P02	SYBR	bacin	Unkn	KO+DG+多+V		18.7232	0	0								DG	26.47	19.35		DG	26.47	18.97		DG	26.47	18.76
	P03	SYBR	bacin	Unkn	KO+DG+多+V		18.8198	0	0								actin（内参）	18.11	18.69		actin（内参）	18.11	18.72		actin（内参）	18.11	18.82
	P04	SYBR	bacin	Unkn	KO+DG+多+V		19.2805	0	0
	P05	SYBR	DG	Unkn	KO+DG+多+V		19.9029	0	0								△ct	ko	ko+DT		△ct	ko	ko+DT		△ct	ko	ko+DT
	P06	SYBR	DG	Unkn	KO+DG+多+V		19.6243	0	0									8.36	0.66			8.36	0.25			8.36	-0.06
	P07	SYBR	DG	Unkn	KO+DG+多+V		19.3455	0	0								△△ct	pk			△△ct	pk			△△ct	pk
	P08	SYBR	DG	Unkn	KO+DG+多+V		18.9698	0	0			0	0	60				-7.7				-8.11				-8.42
	P09	SYBR	DG	Unkn	KO+DG+多+V		18.7614	0	0			0	0	60			2^-ΔΔct	pk			2^-ΔΔct	pk			2^-ΔΔct	pk
	P10	SYBR	TGEV-N	Unkn	KO+DG+多+V		11.8023	0	0			0	0	60				207.937				276.282				342.509
	P11	SYBR	TGEV-N	Unkn	KO+DG+多+V		11.8486	0	0			0	0	60			log10	2.31793				2.44135				2.53467
	P12	SYBR	TGEV-N	Unkn	KO+DG+多+V		12.2649	0	0			0	0	60
	P13	SYBR	TGEV-N	Unkn	KO+DG+多+V		12.2134	0	0			0	0	60
	P14	SYBR	TGEV-N	Unkn	KO+DG+多+V		12.4837	0	0			0	0	60
	P15	SYBR		Unkn				0	0			0	0	60
	P16	SYBR		Unkn				0	0			0	0	60
	P17	SYBR		Unkn				0	0			0	0	60
	P18	SYBR		Unkn				0	0			0	0	60
	P19	SYBR		Unkn				0	0			0	0	60
	P20	SYBR		Unkn				0	0			0	0	60
	P21	SYBR		Unkn				0	0			0	0	60
	P22	SYBR		Unkn				0	0			0	0	60
	P23	SYBR		Unkn				0	0			0	0	60
	P24	SYBR		Unkn				0	0			0	0	60

## Sheet: 0
	Well	Fluor	Target	Content	Sample	Biological Set Name	Cq	Cq Mean	Cq Std. Dev	Starting Quantity (SQ)	Log Starting Quantity	SQ Mean	SQ Std. Dev	Set Point	Well Note
	A01	SYBR	bacin	Unkn	KO+DT+多+V		17.3207	0	0			0	0	60
	A02	SYBR	bacin	Unkn	KO+DT+多+V		18.0735	0	0			0	0	60
	A03	SYBR	bacin	Unkn	KO+DT+多+V		18.4197	0	0			0	0	60
	A04	SYBR	bacin	Unkn	KO+DT+多+V		17.7146	0	0			0	0	60
	A05	SYBR	bacin	Unkn	KO+DT+多+V		18.8525	0	0			0	0	60
	A06	SYBR	DT	Unkn	KO+DT+多+V		19.4686	0	0			0	0	60
	A07	SYBR	DT	Unkn	KO+DT+多+V		19.4289	0	0			0	0	60
	A08	SYBR	DT	Unkn	KO+DT+多+V		19.5908	0	0			0	0	60
	A09	SYBR	DT	Unkn	KO+DT+多+V		20.5515	0	0			0	0	60
	A10	SYBR	DT	Unkn	KO+DT+多+V		20.7377	0	0			0	0	60
	A11	SYBR	TGEV-N	Unkn	KO+DT+多+V		11.6592	0	0			0	0	60
	A12	SYBR	TGEV-N	Unkn	KO+DT+多+V		12.869	0	0			0	0	60
	A13	SYBR	TGEV-N	Unkn	KO+DT+多+V		11.5624	0	0			0	0	60
	A14	SYBR	TGEV-N	Unkn	KO+DT+多+V		12.5866	0	0			0	0	60
	A15	SYBR	TGEV-N	Unkn	KO+DT+多+V		12.3384	0	0			0	0	60
	A16	SYBR		Unkn				0	0			0	0	60
	A17	SYBR		Unkn				0	0			0	0	60
	A18	SYBR		Unkn				0	0			0	0	60
	A19	SYBR		Unkn				0	0			0	0	60
	A20	SYBR		Unkn				0	0			0	0	60
	A21	SYBR		Unkn				0	0			0	0	60
	A22	SYBR		Unkn				0	0			0	0	60
	A23	SYBR		Unkn				0	0			0	0	60
	A24	SYBR		Unkn				0	0			0	0	60
	B01	SYBR	bacin	Unkn	8H-DMSO		18.7885	18.7885	0				0	60			8H
	B02	SYBR	bacin	Unkn	8H-DMSO		18.5089	18.5089	0				0	60		18.522	ct mean	mean	pk		ct mean	mean	pk		ct mean	mean	pk
	B03	SYBR	bacin	Unkn	8H-DMSO		18.6436	18.6436	0				0	60			APN	26.81	26.77		APN	26.81	26.85		APN	26.81	26.8
	B04	SYBR	bacin	Unkn	8H-DMSO		18.4135	18.4135	0				0	60			actin（内参）	18.52	18.51		actin（内参）	18.52	18.64		actin（内参）	18.52	18.41
	B05	SYBR	bacin	Unkn	8H-DMSO		19.0802	19.0802	0				0	60
	B06	SYBR	APN	Unkn	8H-DMSO		26.7689	26.7689	0				0	60		26.805	△ct	mean	pk		△ct	mean	pk		△ct	mean	pk
	B07	SYBR	APN	Unkn	8H-DMSO		26.8493	26.8493	0				0	60				8.29	8.26			8.29	8.21			8.29	8.39
	B08	SYBR	APN	Unkn	8H-DMSO		26.7968	26.7968	0				0	60			△△ct	pk			△△ct	pk			△△ct	pk
	B09	SYBR	APN	Unkn	8H-DMSO		26.6792	26.6792	0				0	60				-0.03				-0.08				0.1
	B10	SYBR	APN	Unkn	8H-DMSO		26.3838	26.3838	0				0	60			2^-ΔΔct	pk			2^-ΔΔct	pk			2^-ΔΔct	pk
	B11	SYBR		Unkn				0	0			0	0	60				1.02101				1.05702				0.933033
	B12	SYBR		Unkn				0	0			0	0	60
	B13	SYBR		Unkn				0	0			0	0	60
	B14	SYBR		Unkn				0	0			0	0	60
	B15	SYBR		Unkn				0	0			0	0	60
	B16	SYBR		Unkn				0	0			0	0	60
	B17	SYBR		Unkn				0	0			0	0	60
	B18	SYBR		Unkn				0	0			0	0	60
	B19	SYBR		Unkn				0	0			0	0	60
	B20	SYBR		Unkn				0	0			0	0	60
	B21	SYBR		Unkn				0	0			0	0	60
	B22	SYBR		Unkn				0	0			0	0	60
	B23	SYBR		Unkn				0	0			0	0	60
	B24	SYBR		Unkn				0	0			0	0	60
	C01	SYBR	bacin	Unkn	8H-20HC		17.482	17.482	0				0	60			ct mean	PK	KO		ct mean	PK	KO		ct mean	PK	KO
	C02	SYBR	bacin	Unkn	8H-20HC		18.111	18.111	0				0	60			APN	26.81	26.39		APN	26.81	26.32		APN	26.81	26.23
	C03	SYBR	bacin	Unkn	8H-20HC		18.1459	18.1459	0				0	60			actin（内参）	18.52	18.11		actin（内参）	18.52	18.15		actin（内参）	18.52	18.02
	C04	SYBR	bacin	Unkn	8H-20HC		17.6102	17.6102	0				0	60
	C05	SYBR	bacin	Unkn	8H-20HC		18.0179	18.0179	0				0	60			△ct	mean	ko		△ct	mean	ko		△ct	mean	ko
	C06	SYBR	APN	Unkn	8H-20HC		26.0071	26.0071	0				0	60				8.29	8.28			8.29	8.17			8.29	8.21
	C07	SYBR	APN	Unkn	8H-20HC		25.9135	25.9135	0				0	60			△△ct	pk			△△ct	pk			△△ct	pk
	C08	SYBR	APN	Unkn	8H-20HC		26.393	26.393	0				0	60				-0.01				-0.12				-0.08
	C09	SYBR	APN	Unkn	8H-20HC		26.3166	26.3166	0				0	60			2^-ΔΔct	pk			2^-ΔΔct	pk			2^-ΔΔct	pk
	C10	SYBR	APN	Unkn	8H-20HC		26.2344	26.2344	0				0	60				1.00696				1.08673				1.05702
	C11	SYBR		Unkn				0	0			0	0	60
	C12	SYBR		Unkn				0	0			0	0	60
	C13	SYBR		Unkn				0	0			0	0	60
	C14	SYBR		Unkn				0	0			0	0	60
	C15	SYBR		Unkn				0	0			0	0	60
	C16	SYBR		Unkn				0	0			0	0	60
	C17	SYBR		Unkn				0	0			0	0	60
	C18	SYBR		Unkn				0	0			0	0	60
	C19	SYBR		Unkn				0	0			0	0	60
	C20	SYBR		Unkn				0	0			0	0	60
	C21	SYBR		Unkn				0	0			0	0	60
	C22	SYBR		Unkn				0	0			0	0	60
	C23	SYBR		Unkn				0	0			0	0	60
	C24	SYBR		Unkn				0	0			0	0	60			20h
	D01	SYBR	bacin	Unkn	20h-DMSO		19.8303	19.8303	0				0	60			ct mean	mean	pk		ct mean	mean	pk		ct mean	mean	pk
	D02	SYBR	bacin	Unkn	20h-DMSO		20.3593	20.3593	0				0	60		20.2645	APN	27.7	27.67		APN	27.7	27.86		APN	27.7	27.57
	D03	SYBR	bacin	Unkn	20h-DMSO		20.358	20.358	0				0	60			actin（内参）	20.26	20.36		actin（内参）	20.26	20.36		actin（内参）	20.26	20.08
	D04	SYBR	bacin	Unkn	20h-DMSO		20.0763	20.0763	0				0	60
	D05	SYBR	bacin	Unkn	20h-DMSO		20.1804	20.1804	0				0	60			△ct	mean	pk		△ct	mean	pk		△ct	mean	pk
	D06	SYBR	APN	Unkn	20h-DMSO		28.4459	28.4459	0				0	60				7.44	7.31			7.44	7.5			7.44	7.49
	D07	SYBR	APN	Unkn	20h-DMSO		27.6726	27.6726	0				0	60		27.7011	△△ct	pk			△△ct	pk			△△ct	pk
	D08	SYBR	APN	Unkn	20h-DMSO		27.8579	27.8579	0				0	60				-0.13				0.06				0.05
	D09	SYBR	APN	Unkn	20h-DMSO		27.573	27.573	0				0	60			2^-ΔΔct	pk			2^-ΔΔct	pk			2^-ΔΔct	pk
	D10	SYBR	APN	Unkn	20h-DMSO		26.4565	26.4565	0				0	60				1.09429				0.959264				0.965936
	D11	SYBR		Unkn				0	0			0	0	60
	D12	SYBR		Unkn				0	0			0	0	60
	D13	SYBR		Unkn				0	0			0	0	60
	D14	SYBR		Unkn				0	0			0	0	60
	D15	SYBR		Unkn				0	0			0	0	60
	D16	SYBR		Unkn				0	0			0	0	60
	D17	SYBR		Unkn				0	0			0	0	60
	D18	SYBR		Unkn				0	0			0	0	60
	D19	SYBR		Unkn				0	0			0	0	60
	D20	SYBR		Unkn				0	0			0	0	60
	D21	SYBR		Unkn				0	0			0	0	60
	D22	SYBR		Unkn				0	0			0	0	60
	D23	SYBR		Unkn				0	0			0	0	60
	D24	SYBR		Unkn				0	0			0	0	60			20h
	E01	SYBR	bacin	Unkn	20h-20-HC		19.136	19.136	0				0	60			ct mean	pk	ko		ct mean	pk	ko		ct mean	pk	ko
	E02	SYBR	bacin	Unkn	20h-20-HC		17.9919	17.9919	0				0	60			APN	27.7	25.67		APN	27.7	25.96		APN	27.7	26.02
	E03	SYBR	bacin	Unkn	20h-20-HC		18.1237	18.1237	0				0	60			actin（内参）	20.26	17.99		actin（内参）	20.26	18.12		actin（内参）	20.26	18.14
	E04	SYBR	bacin	Unkn	20h-20-HC		18.1389	18.1389	0				0	60
	E05	SYBR	bacin	Unkn	20h-20-HC		18.9067	18.9067	0				0	60			△ct	pk	ko		△ct	pk	ko		△ct	pk	ko
	E06	SYBR	APN	Unkn	20h-20-HC		25.67	26.4332	0				0	60				7.44	7.68			7.44	7.84			7.44	7.88
	E07	SYBR	APN	Unkn	20h-20-HC		26.2978	26.2978	0				0	60			△△ct	pk			△△ct	pk			△△ct	pk
	E08	SYBR	APN	Unkn	20h-20-HC		25.96	26.0185	0				0	60				0.24				0.4				0.44
	E09	SYBR	APN	Unkn	20h-20-HC		26.02	26.0624	0				0	60			2^-ΔΔct	pk			2^-ΔΔct	pk			2^-ΔΔct	pk
	E10	SYBR	APN	Unkn	20h-20-HC		26.2137	26.2137	0				0	60				0.846745				0.757858				0.737135
	E11	SYBR		Unkn				0	0			0	0	60
	E12	SYBR		Unkn				0	0			0	0	60
	E13	SYBR		Unkn				0	0			0	0	60
	E14	SYBR		Unkn				0	0			0	0	60
	E15	SYBR		Unkn				0	0			0	0	60
	E16	SYBR		Unkn				0	0			0	0	60
	E17	SYBR		Unkn				0	0			0	0	60
	E18	SYBR		Unkn				0	0			0	0	60
	E19	SYBR		Unkn				0	0			0	0	60
	E20	SYBR		Unkn				0	0			0	0	60
	E21	SYBR		Unkn				0	0			0	0	60
	E22	SYBR		Unkn				0	0			0	0	60
	E23	SYBR		Unkn				0	0			0	0	60
	E24	SYBR		Unkn				0	0			0	0	60
	F01	SYBR	bacin	Unkn	32h-DMSO		19.0845	19.0845	0				0	60			32h
	F02	SYBR	bacin	Unkn	32h-DMSO		18.1208	18.1208	0				0	60		18.8476	ct mean	mean	pk		ct mean	mean	pk		ct mean	mean	pk
	F03	SYBR	bacin	Unkn	32h-DMSO		18.9787	18.9787	0				0	60			APN	27.73	27.82		APN	27.73	27.6		APN	27.73	27.77
	F04	SYBR	bacin	Unkn	32h-DMSO		18.6871	18.6871	0				0	60			actin（内参）	18.85	18.98		actin（内参）	18.85	18.69		actin（内参）	18.85	18.88
	F05	SYBR	bacin	Unkn	32h-DMSO		18.8771	18.8771	0				0	60
	F06	SYBR	APN	Unkn	32h-DMSO		27.9687	27.9687	0				0	60			△ct	mean	pk		△ct	mean	pk		△ct	mean	pk
	F07	SYBR	APN	Unkn	32h-DMSO		27.2626	27.2626	0				0	60				8.88	8.84			8.88	8.91			8.88	8.89
	F08	SYBR	APN	Unkn	32h-DMSO		27.8205	27.8205	0				0	60		27.7311	△△ct	pk			△△ct	pk			△△ct	pk
	F09	SYBR	APN	Unkn	32h-DMSO		27.5999	27.5999	0				0	60				-0.04				0.03				0.01
	F10	SYBR	APN	Unkn	32h-DMSO		27.7728	27.7728	0				0	60			2^-ΔΔct	pk			2^-ΔΔct	pk			2^-ΔΔct	pk
	F11	SYBR		Unkn				0	0			0	0	60				1.02811				0.97942				0.993092
	F12	SYBR		Unkn				0	0			0	0	60
	F13	SYBR		Unkn				0	0			0	0	60
	F14	SYBR		Unkn				0	0			0	0	60
	F15	SYBR		Unkn				0	0			0	0	60
	F16	SYBR		Unkn				0	0			0	0	60
	F17	SYBR		Unkn				0	0			0	0	60
	F18	SYBR		Unkn				0	0			0	0	60
	F19	SYBR		Unkn				0	0			0	0	60
	F20	SYBR		Unkn				0	0			0	0	60
	F21	SYBR		Unkn				0	0			0	0	60
	F22	SYBR		Unkn				0	0			0	0	60
	F23	SYBR		Unkn				0	0			0	0	60
	F24	SYBR		Unkn				0	0			0	0	60
	G01	SYBR	bacin	Unkn	32h-20-HC		17.3841	17.3841	0				0	60			32h
	G02	SYBR	bacin	Unkn	32h-20-HC		17.0321	17.0321	0				0	60			ct mean	pk	ko		ct mean	pk	ko		ct mean	pk	ko
	G03	SYBR	bacin	Unkn	32h-20-HC		18.6678	18.6678	0				0	60			APN	27.73	27.75		APN	27.73	27.77		APN	27.73	27.75
	G04	SYBR	bacin	Unkn	32h-20-HC		19.334	19.334	0				0	60			actin（内参）	18.85	18.67		actin（内参）	18.85	19.33		actin（内参）	18.85	19.25
	G05	SYBR	bacin	Unkn	32h-20-HC		19.2456	19.2456	0				0	60
	G06	SYBR	APN	Unkn	32h-20-HC		27.7477	27.7477	0				0	60			△ct	pk	ko		△ct	pk	ko		△ct	pk	ko
	G07	SYBR	APN	Unkn	32h-20-HC		27.77	27.77	0				0	60				8.88	9.08			8.88	8.44			8.88	8.5
	G08	SYBR	APN	Unkn	32h-20-HC		27.8389	27.8389	0				0	60			△△ct	pk			△△ct	pk			△△ct	pk
	G09	SYBR	APN	Unkn	32h-20-HC		27.7516	27.7516	0				0	60				0.2				-0.44				-0.38
	G10	SYBR	APN	Unkn	32h-20-HC		27.6766	27.6766	0				0	60			2^-ΔΔct	pk			2^-ΔΔct	pk			2^-ΔΔct	pk
	G11	SYBR		Unkn				0	0			0	0	60				0.870551				1.3566				1.30134
	G12	SYBR		Unkn				0	0			0	0	60
	G13	SYBR		Unkn				0	0			0	0	60
	G14	SYBR		Unkn				0	0			0	0	60
	G15	SYBR		Unkn				0	0			0	0	60
	G16	SYBR		Unkn				0	0			0	0	60
	G17	SYBR		Unkn				0	0			0	0	60
	G18	SYBR		Unkn				0	0			0	0	60
	G19	SYBR		Unkn				0	0			0	0	60
	G20	SYBR		Unkn				0	0			0	0	60
	G21	SYBR		Unkn				0	0			0	0	60
	G22	SYBR		Unkn				0	0			0	0	60
	G23	SYBR		Unkn				0	0			0	0	60
	G24	SYBR		Unkn				0	0			0	0	60
	H01	SYBR	bacin	Unkn	PK+V		16.604	16.604	0				0	60
	H02	SYBR	bacin	Unkn	PK+V		18.9508	18.9508	0				0	60
	H03	SYBR	bacin	Unkn	PK+V		18.3089	18.3089	0				0	60
	H04	SYBR	bacin	Unkn	PK+V		18.093	18.093	0				0	60
	H05	SYBR	bacin	Unkn	PK+V		18.659	18.659	0				0	60
	H06	SYBR	1C	Unkn	PK+V		28.2179	28.2179	0				0	60
	H07	SYBR	1C	Unkn	PK+V		28.1765	28.1765	0				0	60
	H08	SYBR	1C	Unkn	PK+V		26.2889	26.2889	0				0	60
	H09	SYBR	1C	Unkn	PK+V		26.3704	26.3704	0				0	60
	H10	SYBR	1C	Unkn	PK+V		27.3344	27.3344	0				0	60
	H11	SYBR	TGEV-N	Unkn	PK+V		9.48785	9.48785	0				0	60
	H12	SYBR	TGEV-N	Unkn	PK+V		9.44122	9.44122	0				0	60
	H13	SYBR	TGEV-N	Unkn	PK+V		9.22714	9.22714	0				0	60
	H14	SYBR	TGEV-N	Unkn	PK+V		9.6065	9.6065	0				0	60
	H15	SYBR	TGEV-N	Unkn	PK+V		9.95537	9.95537	0				0	60
	H16	SYBR		Unkn	PK+V			0	0			0	0	60
	H17	SYBR		Unkn				0	0			0	0	60
	H18	SYBR		Unkn				0	0			0	0	60
	H19	SYBR		Unkn				0	0			0	0	60
	H20	SYBR		Unkn				0	0			0	0	60
	H21	SYBR		Unkn				0	0			0	0	60
	H22	SYBR		Unkn				0	0			0	0	60
	H23	SYBR		Unkn				0	0			0	0	60
	H24	SYBR		Unkn				0	0			0	0	60
	I01	SYBR	bacin	Unkn	KO+V		17.3883	17.3883	0				0	60
	I02	SYBR	bacin	Unkn	KO+V		16.886	16.886	0				0	60
	I03	SYBR	bacin	Unkn	KO+V		18.2667	18.2667	0				0	60
	I04	SYBR	bacin	Unkn	KO+V		18.1248	18.1248	0				0	60
	I05	SYBR	bacin	Unkn	KO+V		18.2754	18.2754	0				0	60
	I06	SYBR	1C	Unkn	KO+V		28.8501	28.8501	0				0	60
	I07	SYBR	1C	Unkn	KO+V		29.0384	29.0384	0				0	60
	I08	SYBR	1C	Unkn	KO+V		29.0236	29.0236	0				0	60
	I09	SYBR	1C	Unkn	KO+V		29.3886	29.3886	0				0	60
	I10	SYBR	1C	Unkn	KO+V		28.8628	28.8628	0				0	60
	I11	SYBR	TGEV-N	Unkn	KO+V		9.71042	9.71042	0				0	60
	I12	SYBR	TGEV-N	Unkn	KO+V		9.50887	9.50887	0				0	60
	I13	SYBR	TGEV-N	Unkn	KO+V		9.64141	9.64141	0				0	60
	I14	SYBR	TGEV-N	Unkn	KO+V		9.80556	9.80556	0				0	60
	I15	SYBR	TGEV-N	Unkn	KO+V		10.1053	10.1053	0				0	60
	I16	SYBR		Unkn	KO+V			0	0			0	0	60
	I17	SYBR		Unkn				0	0			0	0	60
	I18	SYBR		Unkn				0	0			0	0	60
	I19	SYBR		Unkn				0	0			0	0	60
	I20	SYBR		Unkn				0	0			0	0	60
	I21	SYBR		Unkn				0	0			0	0	60
	I22	SYBR		Unkn				0	0			0	0	60
	I23	SYBR		Unkn				0	0			0	0	60
	I24	SYBR		Unkn				0	0			0	0	60
	J01	SYBR	bacin	Unkn	pk+1C+v		18.2094	18.2094	0				0	60
	J02	SYBR	bacin	Unkn	pk+1C+v		17.604	17.604	0				0	60
	J03	SYBR	bacin	Unkn	pk+1C+v		18.2168	18.2168	0				0	60
	J04	SYBR	bacin	Unkn	pk+1C+v		18.2835	18.2835	0				0	60
	J05	SYBR	bacin	Unkn	pk+1C+v		18.1455	18.1455	0				0	60
	J06	SYBR	1C	Unkn	pk+1C+v		23.9092	23.9092	0				0	60
	J07	SYBR	1C	Unkn	pk+1C+v		24.3048	24.3048	0				0	60
	J08	SYBR	1C	Unkn	pk+1C+v		23.8727	23.8727	0				0	60
	J09	SYBR	1C	Unkn	pk+1C+v		24.0991	24.0991	0				0	60
	J10	SYBR	1C	Unkn	pk+1C+v		24.2857	24.2857	0				0	60
	J11	SYBR	TGEV-N	Unkn	pk+1C+v		10.8813	10.8813	0				0	60
	J12	SYBR	TGEV-N	Unkn	pk+1C+v		10.9374	10.9374	0				0	60
	J13	SYBR	TGEV-N	Unkn	pk+1C+v		10.519	10.519	0				0	60
	J14	SYBR	TGEV-N	Unkn	pk+1C+v		11.0222	11.0222	0				0	60
	J15	SYBR	TGEV-N	Unkn	pk+1C+v		10.9099	10.9099	0				0	60
	J16	SYBR		Unkn	pk+1C+v			0	0			0	0	60
	J17	SYBR		Unkn				0	0			0	0	60
	J18	SYBR		Unkn				0	0			0	0	60
	J19	SYBR		Unkn				0	0			0	0	60
	J20	SYBR		Unkn				0	0			0	0	60
	J21	SYBR		Unkn				0	0			0	0	60
	J22	SYBR		Unkn				0	0			0	0	60
	J23	SYBR		Unkn				0	0			0	0	60
	J24	SYBR		Unkn				0	0			0	0	60
	K01	SYBR	bacin	Unkn	ko+1c+V		18.7966	18.7966	0				0	60
	K02	SYBR	bacin	Unkn	ko+1c+V		18.4336	18.4336	0				0	60
	K03	SYBR	bacin	Unkn	ko+1c+V		18.4346	18.4346	0				0	60
	K04	SYBR	bacin	Unkn	ko+1c+V		18.379	18.379	0				0	60
	K05	SYBR	bacin	Unkn	ko+1c+V		18.5826	18.5826	0				0	60
	K06	SYBR	1C	Unkn	ko+1c+V		22.3505	22.3505	0				0	60
	K07	SYBR	1C	Unkn	ko+1c+V		22.1196	22.1196	0				0	60
	K08	SYBR	1C	Unkn	ko+1c+V		22.1891	22.1891	0				0	60
	K09	SYBR	1C	Unkn	ko+1c+V		22.525	22.525	0				0	60
	K10	SYBR	1C	Unkn	ko+1c+V		22.4834	22.4834	0				0	60
	K11	SYBR	TGEV-N	Unkn	ko+1c+V		8.59458	8.59458	0				0	60
	K12	SYBR	TGEV-N	Unkn	ko+1c+V		10.0072	10.0072	0				0	60
	K13	SYBR	TGEV-N	Unkn	ko+1c+V		10.0949	10.0949	0				0	60
	K14	SYBR	TGEV-N	Unkn	ko+1c+V		10.0086	10.0086	0				0	60
	K15	SYBR	TGEV-N	Unkn	ko+1c+V		10.1021	10.1021	0				0	60
	K16	SYBR		Unkn				0	0			0	0	60
	K17	SYBR		Unkn				0	0			0	0	60
	K18	SYBR		Unkn				0	0			0	0	60
	K19	SYBR		Unkn				0	0			0	0	60
	K20	SYBR		Unkn				0	0			0	0	60
	K21	SYBR		Unkn				0	0			0	0	60
	K22	SYBR		Unkn				0	0			0	0	60
	K23	SYBR		Unkn				0	0			0	0	60
	K24	SYBR		Unkn				0	0			0	0	60
	L01	SYBR	bacin	Unkn	PK+多+V		18.0114	18.0114	0				0	60
	L02	SYBR	bacin	Unkn	PK+多+V		17.7049	17.7049	0				0	60		17.7671
	L03	SYBR	bacin	Unkn	PK+多+V		17.7063	17.7063	0				0	60
	L04	SYBR	bacin	Unkn	PK+多+V		17.8901	17.8901	0				0	60
	L05	SYBR	bacin	Unkn	PK+多+V		17.8822	17.8822	0				0	60
	L06	SYBR	1c	Unkn	PK+多+V		27.5463	27.5463	0				0	60
	L07	SYBR	1c	Unkn	PK+多+V		27.1804	27.1804	0				0	60		27.2075
	L08	SYBR	1c	Unkn	PK+多+V		27.281	27.281	0				0	60
	L09	SYBR	1c	Unkn	PK+多+V		27.3204	27.3204	0				0	60
	L10	SYBR	1c	Unkn	PK+多+V		27.1612	27.1612	0				0	60
	L11	SYBR	TGEV-N	Unkn	PK+多+V		8.50403	8.50403	0				0	60
	L12	SYBR	TGEV-N	Unkn	PK+多+V		9.00672	9.00672	0				0	60
	L13	SYBR	TGEV-N	Unkn	PK+多+V		9.03364	9.03364	0				0	60
	L14	SYBR	TGEV-N	Unkn	PK+多+V		9.14069	9.14069	0				0	60
	L15	SYBR	TGEV-N	Unkn	PK+多+V		9.11097	9.11097	0				0	60
	L16	SYBR		Unkn				0	0			0	0	60
	L17	SYBR		Unkn				0	0			0	0	60
	L18	SYBR		Unkn				0	0			0	0	60
	L19	SYBR		Unkn				0	0			0	0	60
	L20	SYBR		Unkn				0	0			0	0	60
	L21	SYBR		Unkn				0	0			0	0	60
	L22	SYBR		Unkn				0	0			0	0	60
	L23	SYBR		Unkn				0	0			0	0	60
	L24	SYBR		Unkn				0	0			0	0	60
	M01	SYBR	bacin	Unkn	KO+多+V		17.7408	17.7408	0				0	60		17.6037	ct mean	men	ko		ct mean	men	pk		ct mean	men	pk
	M02	SYBR	bacin	Unkn	KO+多+V		17.4761	17.4761	0				0	60			1c	29.17	29.11		1c	29.17	29.2		1c	29.17	29.19
	M03	SYBR	bacin	Unkn	KO+多+V		17.5941	17.5941	0				0	60			actin（内参）	17.6	17.74		actin（内参）	17.6	17.48		actin（内参）	17.6	17.59
	M04	SYBR	bacin	Unkn	KO+多+V		18.1151	18.1151	0				0	60
	M05	SYBR	bacin	Unkn	KO+多+V		17.9384	17.9384	0				0	60			△ct	mean	pk		△ct	mean	pk		△ct	mean	pk
	M06	SYBR	1C	Unkn	KO+多+V		29.4082	29.4082	0				0	60		29.1673		11.57	11.37			11.57	11.72			11.57	11.6
	M07	SYBR	1C	Unkn	KO+多+V		29.1095	29.1095	0				0	60			△△ct	pk			△△ct	pk			△△ct	pk
	M08	SYBR	1C	Unkn	KO+多+V		29.199	29.199	0				0	60				-0.2				0.15				0.03
	M09	SYBR	1C	Unkn	KO+多+V		28.8992	28.8992	0				0	60			2^-ΔΔct	pk			2^-ΔΔct	pk			2^-ΔΔct	pk
	M10	SYBR	1C	Unkn	KO+多+V		29.1936	29.1936	0				0	60				1.1487				0.90125				0.97942
	M11	SYBR	TGEV-N	Unkn	KO+多+V		12.183	11.183	0				0	60
	M12	SYBR	TGEV-N	Unkn	KO+多+V		12.2337	11.2337	0				0	60
	M13	SYBR	TGEV-N	Unkn	KO+多+V		12.316	11.316	0				0	60
	M14	SYBR	TGEV-N	Unkn	KO+多+V		12.2424	11.2424	0				0	60
	M15	SYBR	TGEV-N	Unkn	KO+多+V		12.1116	11.1116	0				0	60
	M16	SYBR		Unkn				0	0			0	0	60
	M17	SYBR		Unkn				0	0			0	0	60
	M18	SYBR		Unkn				0	0			0	0	60
	M19	SYBR		Unkn				0	0			0	0	60
	M20	SYBR		Unkn				0	0			0	0	60
	M21	SYBR		Unkn				0	0			0	0	60
	M22	SYBR		Unkn				0	0			0	0	60
	M23	SYBR		Unkn				0	0			0	0	60
	M24	SYBR		Unkn				0	0			0	0	60
	N01	SYBR	bacin	Unkn	PK+1C+多+V		17.2151	17.2151	0				0	60
	N02	SYBR	bacin	Unkn	PK+1C+多+V		17.055	17.055	0				0	60
	N03	SYBR	bacin	Unkn	PK+1C+多+V		16.9665	16.9665	0				0	60
	N04	SYBR	bacin	Unkn	PK+1C+多+V		17.1452	17.1452	0				0	60
	N05	SYBR	bacin	Unkn	PK+1C+多+V		17.6959	17.6959	0				0	60
	N06	SYBR	1C	Unkn	PK+1C+多+V		16.4527	16.4527	0				0	60
	N07	SYBR	1C	Unkn	PK+1C+多+V		16.6604	16.6604	0				0	60
	N08	SYBR	1C	Unkn	PK+1C+多+V		16.5795	16.5795	0				0	60
	N09	SYBR	1C	Unkn	PK+1C+多+V		16.5596	16.5596	0				0	60
	N10	SYBR	1C	Unkn	PK+1C+多+V		16.6054	16.6054	0				0	60
	N11	SYBR	TGEV-N	Unkn	PK+1C+多+V		8.98785	8.98785	0				0	60
	N12	SYBR	TGEV-N	Unkn	PK+1C+多+V		8.94956	8.94956	0				0	60
	N13	SYBR	TGEV-N	Unkn	PK+1C+多+V		9.11157	9.11157	0				0	60
	N14	SYBR	TGEV-N	Unkn	PK+1C+多+V		9.12852	9.12852	0				0	60
	N15	SYBR	TGEV-N	Unkn	PK+1C+多+V		8.95102	8.95102	0				0	60
	N16	SYBR		Unkn				0	0			0	0	60
	N17	SYBR		Unkn				0	0			0	0	60
	N18	SYBR		Unkn				0	0			0	0	60
	N19	SYBR		Unkn				0	0			0	0	60
	N20	SYBR		Unkn				0	0			0	0	60
	N21	SYBR		Unkn				0	0			0	0	60
	N22	SYBR		Unkn				0	0			0	0	60
	N23	SYBR		Unkn				0	0			0	0	60			ct mean	ko	ko+1c		ct mean	ko	ko+1c		ct mean	ko	ko+1c
	N24	SYBR		Unkn				0	0			0	0	60			1c	29.17	16.54		1c	29.17	16.52		1c	29.17	16.36
	O01	SYBR	bacin	Unkn	KO+1C+多+V		18.0744	18.0744	0				0	60			actin（内参）	17.6	17.67		actin（内参）	17.6	17.78		actin（内参）	17.6	17.82
	O02	SYBR	bacin	Unkn	KO+1C+多+V		17.67	17.67	0				0	60
	O03	SYBR	bacin	Unkn	KO+1C+多+V		17.7758	17.7758	0				0	60			△ct	ko	ko+1c		△ct	ko	ko+1c		△ct	ko	ko+1c
	O04	SYBR	bacin	Unkn	KO+1C+多+V		18.184	18.184	0				0	60				11.57	-1.13			11.57	-1.26			11.57	-1.46
	O05	SYBR	bacin	Unkn	KO+1C+多+V		17.8191	17.8191	0				0	60			△△ct	pk			△△ct	pk			△△ct	pk
	O06	SYBR	1C	Unkn	KO+1C+多+V		16.543	16.543	0				0	60				-12.7				-12.83				-13.03
	O07	SYBR	1C	Unkn	KO+1C+多+V		16.5196	16.5196	0				0	60			2^-ΔΔct	pk			2^-ΔΔct	pk			2^-ΔΔct	pk
	O08	SYBR	1C	Unkn	KO+1C+多+V		17.0317	17.0317	0				0	60				6653.97				7281.4				8364.13
	O09	SYBR	1C	Unkn	KO+1C+多+V		16.3637	16.3637	0				0	60			log10	3.82308				3.86221				3.92242
	O10	SYBR	1C	Unkn	KO+1C+多+V		16.2843	16.2843	0				0	60
	O11	SYBR	TGEV-N	Unkn	KO+1C+多+V		9.8575	9.8575	0				0	60
	O12	SYBR	TGEV-N	Unkn	KO+1C+多+V		9.61077	9.61077	0				0	60
	O13	SYBR	TGEV-N	Unkn	KO+1C+多+V		9.84992	9.84992	0				0	60
	O14	SYBR	TGEV-N	Unkn	KO+1C+多+V		9.8014	9.8014	0				0	60
	O15	SYBR	TGEV-N	Unkn	KO+1C+多+V		9.34093	9.34093	0				0	60
	O16	SYBR		Unkn				0	0			0	0	60
	O17	SYBR	bacin	Unkn	KO+G+多+V		17.5098	0	0			0	0	60
	O18	SYBR	bacin	Unkn	KO+G+多+V		17.8905	0	0			0	0	60
	O19	SYBR	bacin	Unkn	KO+G+多+V		17.9541	0	0			0	0	60
	O20	SYBR	bacin	Unkn	KO+G+多+V		18.0393	0	0			0	0	60
	O21	SYBR	bacin	Unkn	KO+G+多+V		17.963	0	0			0	0	60
	O22	SYBR	G	Unkn	KO+G+多+V		16.743	0	0			0	0	60
	O23	SYBR	G	Unkn	KO+G+多+V		16.2637	0	0			0	0	60
	O24	SYBR	G	Unkn	KO+G+多+V		17.1377	0	0			0	0	60
	P01	SYBR	G	Unkn	KO+G+多+V		17.1026	0	0			0	0	60
	P02	SYBR	G	Unkn	KO+G+多+V		16.5634	0	0			0	0	60
	P03	SYBR	TGEV-N	Unkn	KO+G+多+V		12.6274	0	0			0	0	60
	P04	SYBR	TGEV-N	Unkn	KO+G+多+V		12.3717	0	0			0	0	60
	P05	SYBR	TGEV-N	Unkn	KO+G+多+V		12.3995	0	0			0	0	60
	P06	SYBR	TGEV-N	Unkn	KO+G+多+V		12.2231	0	0			0	0	60
	P07	SYBR	TGEV-N	Unkn	KO+G+多+V		12.7672	0	0			0	0	60
	P08	SYBR						0	0			0	0	60
	P09	SYBR	bacin	Unkn	KO+DG+多+V		18.6896	0	0			0	0	60		F3R3
	P10	SYBR	bacin	Unkn	KO+DG+多+V		19.2071	0	0			0	0	60
	P11	SYBR	bacin	Unkn	KO+DG+多+V		18.7232	0	0			0	0	60
	P12	SYBR	bacin	Unkn	KO+DG+多+V		18.8198	0	0			0	0	60
	P13	SYBR	bacin	Unkn	KO+DG+多+V		19.2805	0	0			0	0	60
	P14	SYBR	DG	Unkn	KO+DG+多+V		16.9029	0	0			0	0	60
	P15	SYBR	DG	Unkn	KO+DG+多+V		15.6243	0	0			0	0	60
	P16	SYBR	DG	Unkn	KO+DG+多+V		16.3455	0	0			0	0	60
	P17	SYBR	DG	Unkn	KO+DG+多+V		15.9698	0	0			0	0	60
	P18	SYBR	DG	Unkn	KO+DG+多+V		15.7614	0	0			0	0	60
	P19	SYBR	TGEV-N	Unkn	KO+DG+多+V		11.8023	0	0			0	0	60
	P20	SYBR	TGEV-N	Unkn	KO+DG+多+V		11.8486	0	0			0	0	60
	P21	SYBR	TGEV-N	Unkn	KO+DG+多+V		12.4649	0	0			0	0	60
	P22	SYBR	TGEV-N	Unkn	KO+DG+多+V		12.5134	0	0			0	0	60
	P23	SYBR	TGEV-N	Unkn	KO+DG+多+V		11.6837	0	0			0	0	60
	P24	SYBR		Unkn				0	0			0	0	60

## Sheet: Run Information
File Name	admin_2025-05-21 10-50-18_796BR03071.pcrd
Created By User	admin
Notes
ID
Run Started	05/21/2025 02:50:30 UTC
Run Ended	05/21/2025 04:11:40 UTC
Sample Vol	25
Lid Temp	95
Protocol File Name	25.3.4.prcl
Plate Setup File Name	Default_PrimePCR_384_runfile.pltd
Base Serial Number	796BR03071
Optical Head Serial Number	796BR03071
CFX Maestro Version	5.3.022.1030.
