# Supplementary material for: The non-vesicular cholesterol transporter GRAMD1C is a pan-coronavirus antiviral target
Source: PLoS Biol. 2026 Apr 6;24(4):e3003736. doi: 10.1371/journal.pbio.3003736 (PMC13068348; doi:10.1371/journal.pbio.3003736)
Supplement: S3 Data — This compressed folder contains the underlying numerical data and/or uncropped images used to generate the panels in Figs 3I and 4. (ZIP) [file pbio.3003736.s017.zip › S3 Data/Figure4/E/cho+TGEV-FC.xlsx]

## Sheet: Result sheet
Method name: Method 1
Application: SparkControl				V3.2
Device: Spark				Serial number: 2310001272
Firmware:				LUM:V5.2.4|ABS:V4.3.2|ABS_MEX:V7.1.0|MTP:V14.3.3|FLUOR:V7.0.0|FLUOR_BOTTOM:V7.2.1|FLUOR_MEM:V7.1.0|FLUOR_MEX:V7.1.0|PODI:V1.12.5
Date:				2025-11-16
Time:				15:21
System				DESKTOP-JUIRAS3
User				DESKTOP-JUIRAS3\HP
Plate				[GRE96ft] - Greiner 96 Flat Transparent Cat. No.: 655101/655161/655192
Lid lifter				No lid
Humidity Cassette				No humidity cassette
Smooth mode				Not selected
List of actions in this measurement script:
Plate
	Shaking
	Absorbance					Label 1
Name				GRE96ft
Plate layout
Plate area				A1-H12
Start Time				2025-11-16 15:21:14
Shaking (Linear) Duration [s]				5
Shaking (Linear) Position				Current
Shaking (Linear) Amplitude [mm]				1
Shaking (Linear) Frequency [rpm]				1440
End Time				2025-11-16 15:21:19
Mode	Absorbance
Name	Label 1
Measurement wavelength [nm]				500
Number of flashes				10
Settle time [ms]				50
Part of Plate				A1-H12
Start Time				2025-11-16 15:21:19
Temperature [°C]				23.2
<>	1	2	3	4	5	6	7	8	9	10	11	12
A	3.1774	3.7354	3.8612	0.3204	0.3088	0.2604	0.3287	0.2914	0.2899	0.0553	0.0554	0.0552	PK
B	0.9255	0.9989	0.9751	0.2312	0.2857	0.2625	0.2559	0.2316	0.2546	0.0552	0.0558	0.0566	PK+V
C	0.7059	0.8183	0.7441	0.3136	0.3028	0.313	0.3005	0.2911	0.2836	0.055	0.0552	0.0551	PK-15
D	0.393	0.3927	0.5696	0.2456	0.2424	0.2427	0.2416	0.2108	0.2282	0.0561	0.0555	0.0548	PK-15+V
E	0.1912	0.195	0.1989	0.0543	0.0541	0.0417	0.0544	0.0547	0.0566	0.056	0.0547	0.055
F	0.1134	0.1072	0.1135	0.3084	0.2926	0.3162	0.2902	0.3258	0.3061	0.0575	0.0558	0.0553	PK
G	0.0874	0.0862	0.0824	0.5717	0.6352	0.5724	0.5799	0.5924	0.6383	0.0558	0.0567	0.0554	PK+DAN
H	0.0561	0.0557	0.0545	0.055	0.0545	0.0573	0.0573	0.0631	0.0553	0.0566	0.0553	0.0554
	标准曲线
End Time				2025-11-16 15:21:42
						吸光度A	胆固醇umol/ml
			0.9255	0.9989	0.9751	0.9665	2.5
			0.7059	0.8183	0.7441	0.7561	2
			0.393	0.3927	0.5696	0.451767	1.25
			0.1912	0.195	0.1989	0.195033	0.625
			0.1134	0.1072	0.1135	0.111367	0.3125
			0.0874	0.0862	0.0824	0.0853333	0.15625
		pk-cas9		胆固醇含量umol/10^6 cell
		0.3204	0.862692	0.0215673	21.5673
		0.3088	0.832639	0.020816	20.816
		0.2604	0.707244	0.0176811	17.6811
		0.3287	0.884196	0.0221049	22.1049
		0.2914	0.787559	0.019689	19.689
		0.2899	0.783673	0.0195918	19.5918
		pk-cas9+v		0	0
		0.2312	0.631593	0.0157898	15.7898
		0.2857	0.772792	0.0193198	19.3198
		0.2625	0.712685	0.0178171	17.8171
		0.2559	0.695586	0.0173896	17.3896
		0.2316	0.632629	0.0158157	15.8157
		0.2546	0.692218	0.0173054	17.3054
		pk-15		0	0
		0.3136	0.845075	0.0211269	21.1269
		0.3028	0.817094	0.0204274	20.4274
		0.313	0.84352	0.021088	21.088
		0.3005	0.811135	0.0202784	20.2784
		0.2911	0.786782	0.0196695	19.6695
		0.2836	0.767351	0.0191838	19.1838
				0	0
		pk-15+v		0	0
		0.2456	0.6689	0.0167225	16.7225
		0.2424	0.66061	0.0165152	16.5152
		0.2427	0.661387	0.0165347	16.5347
		0.2416	0.658537	0.0164634	16.4634
		0.2108	0.578741	0.0144685	14.4685
		0.2282	0.623821	0.0155955	15.5955
			0.0326	0.000815	0.815
	RESPONSE	46164			0
		0.3084	0.831603	0.0207901	20.7901
		0.2926	0.790668	0.0197667	19.7667
		0.3162	0.851811	0.0212953	21.2953
		0.2902	0.78445	0.0196113	19.6113
		0.3258	0.876683	0.0219171	21.9171
		0.3061	0.825644	0.0206411	20.6411
			0.0326	0.000815	0.815
		22-5+dan		0	0
		0.5717	1.51376	0.037844	37.844
		0.6352	1.67828	0.0419569	41.9569
		0.5724	1.51557	0.0378893	37.8893
		0.5799	1.535	0.0383751	38.3751
		0.5924	1.56739	0.0391847	39.1847
		0.6383	1.68631	0.0421577	42.1577
