# Supplementary material for: The non-vesicular cholesterol transporter GRAMD1C is a pan-coronavirus antiviral target
Source: PLoS Biol. 2026 Apr 6;24(4):e3003736. doi: 10.1371/journal.pbio.3003736 (PMC13068348; doi:10.1371/journal.pbio.3003736)
Supplement: S3 Data — This compressed folder contains the underlying numerical data and/or uncropped images used to generate the panels in Figs 3I and 4. (ZIP) [file pbio.3003736.s017.zip › S3 Data/Figure4/G/domain-rescue-qpcr.xlsx]

## Sheet: 0
	Well	Fluor	Target	Content	Sample	Biological Set Name	Cq	Cq Mean	Cq Std. Dev	Starting Quantity (SQ)	Log Starting Quantity	SQ Mean	SQ Std. Dev	Set Point	Well Note
	A01	SYBR	tgev-n	Unkn	pk-kong+-1		20.2012	20.2012	0				0	60
	A02	SYBR	tgev-n	Unkn	pk-kong+-1		20.1623	20.1623	0				0	60				copies	cq（x）	log(y)
	A03	SYBR	tgev-n	Unkn	pk-kong+-1		20.0307	20.0307	0				0	60			50ng/μl	1270000000000	7.53	12
	A04	SYBR	tgev-n	Unkn	pk-kong+-1		20.2938	20.2938	0				0	60			10^-1	127000000000	10.01	11
	A05	SYBR	tgev-n	Unkn	pk-kong+-1		20.1238	20.1238	0				0	60			-2	12700000000	13.19	10
	A06	SYBR	tgev-n	Unkn	ko+1c-1		22.0624	22.0624	0				0	60			-3	1270000000	16.44	9
	A07	SYBR	tgev-n	Unkn	ko+1c-1		21.0501	21.0501	0				0	60			-4	127000000	19.69	8
	A08	SYBR	tgev-n	Unkn	ko+1c-1		20.3973	20.3973	0				0	60			-5	12700000	23.57	7
	A09	SYBR	tgev-n	Unkn	ko+1c-1		20.2096	20.2096	0				0	60
	A10	SYBR	tgev-n	Unkn	ko+1c-1		22.0852	22.0852	0				0	60
	A11	SYBR		Unkn				0	0			0	0	60
	A12	SYBR		Unkn				0	0			0	0	60
	B01	SYBR	tgev-n	Unkn	ko+1c-2		26.6366	26.6366	0				0	60
	B02	SYBR	tgev-n	Unkn	ko+1c-2		26.5331	26.5331	0				0	60
	B03	SYBR	tgev-n	Unkn	ko+1c-2		26.7729	26.7729	0				0	60
	B04	SYBR	tgev-n	Unkn	ko+1c-1		9.37191	9.37191	0				0	60
	B05	SYBR	tgev-n	Unkn	ko+1c-1		29.6646	29.6646	0				0	60
	B06	SYBR	tgev-n	Unkn	pk-APN+-1		13.1875	13.1875	0				0	60
	B07	SYBR	tgev-n	Unkn	pk-APN+-1		29.1666	29.1666	0				0	60
	B08	SYBR	tgev-n	Unkn	pk-APN+-1		33.1883	33.1883	0				0	60
	B09	SYBR	tgev-n	Unkn	pk-APN+-1		33.6897	33.6897	0				0	60
	B10	SYBR	tgev-n	Unkn	pk-APN+-1		34.3271	34.3271	0				0	60
	B11	SYBR		Unkn				0	0			0	0	60
	B12	SYBR		Unkn				0	0			0	0	60
	C01	SYBR	tgev-n	Unkn	pk-APN+-2		30.9092	30.9092	0				0	60
	C02	SYBR	tgev-n	Unkn	pk-APN+-2		34.5934	34.5934	0				0	60
	C03	SYBR	tgev-n	Unkn	pk-APN+-2		35.0186	35.0186	0				0	60
	C04	SYBR	tgev-n	Unkn	pk-APN+-2		33.5779	33.5779	0				0	60				cq	xy	copies	log
	C05	SYBR	tgev-n	Unkn	pk-APN+-2		34.0087	34.0087	0				0	60			tgev-n	WT
	C06	SYBR	tgev-n	Unkn	pk-APN+-3		33.1634	33.1634	0				0	60				20.2012	7.90962	1.03139e+08	8.01342
	C07	SYBR	tgev-n	Unkn	pk-APN+-3		34.8118	34.8118	0				0	60				20.1623	7.92168	1.06044e+08	8.02549
	C08	SYBR	tgev-n	Unkn	pk-APN+-3		34.1972	34.1972	0				0	60				20.2938	7.88092	9.65447e+07	7.98473
	C09	SYBR	tgev-n	Unkn	pk-APN+-3		33.8153	33.8153	0				0	60				ko	#VALUE!	#VALUE!	#VALUE!
	C10	SYBR	tgev-n	Unkn	pk-APN+-3		34.7285	34.7285	0				0	60				30.4519	4.73191	68504.3	4.83572
	C11	SYBR		Unkn				0	0			0	0	60				30.2296	4.80081	80281.9	4.90462
	C12	SYBR		Unkn				0	0			0	0	60				30.38	4.75421	72113	4.85801
	D01	SYBR	tgev-n	Unkn	2-4-ko-1		30.4519	30.4519	0				0	60				ko+1c	#VALUE!	#VALUE!
	D02	SYBR	tgev-n	Unkn	2-4-ko-1		30.2296	30.2296	0				0	60				21.0501	7.64648	5.62707e+07	7.75028
	D03	SYBR	tgev-n	Unkn	2-4-ko-1		32.1523	32.1523	0				0	60				20.3973	7.84885	8.96715e+07	7.95265
	D04	SYBR	tgev-n	Unkn	2-4-ko-1		30.38	30.38	0				0	60				20.2096	7.90703	1.02525e+08	8.01083
	D05	SYBR	tgev-n	Unkn	2-4-ko-1		33.3484	33.3484	0				0	60				ko+gram	#VALUE!	#VALUE!
	D06	SYBR	tgev-n	Unkn	2-4-gram-1		30.0772	30.0772	0				0	60				30.2384	4.79809	79780.6	4.9019
	D07	SYBR	tgev-n	Unkn	2-4-gram-1		30.2384	30.2384	0				0	60				30.2609	4.79112	78509.5	4.89492
	D08	SYBR	tgev-n	Unkn	2-4-gram-1		30.2609	30.2609	0				0	60				30.3172	4.77366	75416.7	4.87747
	D09	SYBR	tgev-n	Unkn	2-4-gram-1		30.5992	30.5992	0				0	60				ko+dgram	#VALUE!	#VALUE!
	D10	SYBR	tgev-n	Unkn	2-4-gram-1		30.3172	30.3172	0				0	60				29.2527	5.10366	161238	5.20747
	D11	SYBR		Unkn				0	0			0	0	60				29.6787	4.97161	118964	5.07542
	D12	SYBR		Unkn				0	0			0	0	60				29.2874	5.0929	157291	5.1967
	E01	SYBR	tgev-n	Unkn	2-4-ko-dgram-1		29.2527	29.2527	0				0	60
	E02	SYBR	tgev-n	Unkn	2-4-ko-dgram-1		29.6787	29.6787	0				0	60
	E03	SYBR	tgev-n	Unkn	2-4-ko-dgram-1		30.0964	30.0964	0				0	60
	E04	SYBR	tgev-n	Unkn	2-4-ko-dgram-1		29.2874	29.2874	0				0	60
	E05	SYBR	tgev-n	Unkn	2-4-ko-dgram-1		30.2514	30.2514	0				0	60
	E06	SYBR	tgev-n	Unkn	2-4-APN+-1		35.2012	35.2012	0				0	60
	E07	SYBR	tgev-n	Unkn	2-4-APN+-1		35.0851	35.0851	0				0	60
	E08	SYBR	tgev-n	Unkn	2-4-APN+-1		34.3624	34.3624	0				0	60
	E09	SYBR	tgev-n	Unkn	2-4-APN+-1		34.215	34.215	0				0	60
	E10	SYBR	tgev-n	Unkn	2-4-APN+-1		36.0304	36.0304	0				0	60
	E11	SYBR		Unkn				0	0			0	0	60
	E12	SYBR		Unkn				0	0			0	0	60
	F01	SYBR	tgev-n	Unkn	2-4-APN+-2		34.6917	34.6917	0				0	60
	F02	SYBR	tgev-n	Unkn	2-4-APN+-2		34.8544	34.8544	0				0	60
	F03	SYBR	tgev-n	Unkn	2-4-APN+-2		33.4708	33.4708	0				0	60
	F04	SYBR	tgev-n	Unkn	2-4-APN+-2		33.499	33.499	0				0	60
	F05	SYBR	tgev-n	Unkn	2-4-APN+-2		34.2418	34.2418	0				0	60
	F06	SYBR	tgev-n	Unkn	2-4-APN+-3		35.0456	35.0456	0				0	60
	F07	SYBR	tgev-n	Unkn	2-4-APN+-3		32.1743	32.1743	0				0	60
	F08	SYBR	tgev-n	Unkn	2-4-APN+-3			0	0			0	0	60
	F09	SYBR	tgev-n	Unkn	2-4-APN+-3			0	0			0	0	60
	F10	SYBR	tgev-n	Unkn	2-4-APN+-3			0	0			0	0	60
	F11	SYBR		Unkn				0	0			0	0	60
	F12	SYBR		Unkn				0	0			0	0	60
	G01	SYBR		Unkn				0	0			0	0	60
	G02	SYBR		Unkn				0	0			0	0	60
	G03	SYBR		Unkn				0	0			0	0	60
	G04	SYBR		Unkn				0	0			0	0	60
	G05	SYBR		Unkn				0	0			0	0	60
	G06	SYBR		Unkn				0	0			0	0	60
	G07	SYBR		Unkn				0	0			0	0	60
	G08	SYBR		Unkn				0	0			0	0	60
	G09	SYBR		Unkn				0	0			0	0	60
	G10	SYBR		Unkn				0	0			0	0	60
	G11	SYBR		Unkn				0	0			0	0	60
	G12	SYBR		Unkn				0	0			0	0	60
	H01	SYBR		Unkn				0	0			0	0	60
	H02	SYBR		Unkn				0	0			0	0	60
	H03	SYBR		Unkn				0	0			0	0	60
	H04	SYBR		Unkn				0	0			0	0	60
	H05	SYBR		Unkn				0	0			0	0	60
	H06	SYBR		Unkn				0	0			0	0	60
	H07	SYBR		Unkn				0	0			0	0	60
	H08	SYBR		Unkn				0	0			0	0	60
	H09	SYBR		Unkn				0	0			0	0	60
	H10	SYBR		Unkn				0	0			0	0	60
	H11	SYBR		Unkn				0	0			0	0	60
	H12	SYBR		Unkn				0	0			0	0	60

## Sheet: Run Information
File Name	admin_2024-07-10-TGEV.pcrd
Created By User	admin
Notes
ID
Run Started	07/10/2024 09:06:40 UTC
Run Ended	07/10/2024 10:20:40 UTC
Sample Vol	10
Lid Temp	105
Protocol File Name	PrimePCR.prcl
Plate Setup File Name	Default_PrimePCR_96_runfile.pltd
Base Serial Number	BR008678
Optical Head Serial Number	788BR08099
CFX Maestro Version	4.1.2433.1219.
