# Supplementary material for: The non-vesicular cholesterol transporter GRAMD1C is a pan-coronavirus antiviral target
Source: PLoS Biol. 2026 Apr 6;24(4):e3003736. doi: 10.1371/journal.pbio.3003736 (PMC13068348; doi:10.1371/journal.pbio.3003736)
Supplement: S4 Data — This compressed folder contains the underlying numerical data and/or uncropped images used to generate the panels in Fig 5. (ZIP) [file pbio.3003736.s018.zip]

Archive with 163 entries (126 files):
- S4 Data/
- S4 Data/Figure 5/
- S4 Data/Figure 5/B/
- S4 Data/Figure 5/B/20HC-TITER.pzfx
- S4 Data/Figure 5/B/20HC-TITER.tif
- S4 Data/Figure 5/B/20HC-TITER.xlsx
- S4 Data/Figure 5/C/
- S4 Data/Figure 5/C/POSITIVE-CELLS.pzfx
- S4 Data/Figure 5/C/POSITIVE-CELLS.tif
- S4 Data/Figure 5/C/POSITIVE-CELLS.xlsx
- S4 Data/Figure 5/D/
- S4 Data/Figure 5/D/20HC-TITER/
- S4 Data/Figure 5/D/20HC-TITER/TITER.pzfx
- S4 Data/Figure 5/D/20HC-TITER/TITER.tif
- S4 Data/Figure 5/D/20HC-TITER/TITER.xlsx
- S4 Data/Figure 5/D/QPCR/
- S4 Data/Figure 5/D/QPCR/QP-1STAGE.tif
- S4 Data/Figure 5/D/QPCR/QPCR.pzfx
- S4 Data/Figure 5/E/
- S4 Data/Figure 5/E/20-HC-mean.tif
- S4 Data/Figure 5/E/DSRNA-QUAN.xlsx
- S4 Data/Figure 5/E/dsrna.pzfx
- S4 Data/Figure 5/E/pk-15-tgev-2_RGB_DAPI.tif
- S4 Data/Figure 5/E/pk-15-tgev-2_RGB_TRITC.tif
- S4 Data/Figure 5/E/pk-15-tgev-3_RGB_DAPI.tif
- S4 Data/Figure 5/E/pk-15-tgev-3_RGB_TRITC.tif
- S4 Data/Figure 5/E/pk-15-tgev-4_RGB_DAPI.tif
- S4 Data/Figure 5/E/pk-15-tgev-4_RGB_TRITC.tif
- S4 Data/Figure 5/E/pk-20hc-3_RGB_DAPI.tif
- S4 Data/Figure 5/E/pk-20hc-3_RGB_TRITC.tif
- S4 Data/Figure 5/E/pk-20hc-4_RGB_DAPI.tif
- S4 Data/Figure 5/E/pk-20hc-4_RGB_TRITC.tif
- S4 Data/Figure 5/E/pk20hc-1_RGB_DAPI.tif
- S4 Data/Figure 5/E/pk20hc-1_RGB_TRITC.tif
- S4 Data/Figure 5/F/
- S4 Data/Figure 5/F/Co-localization analysis/
- S4 Data/Figure 5/F/Co-localization analysis/10uM/
- S4 Data/Figure 5/F/Co-localization analysis/10uM/1/
- S4 Data/Figure 5/F/Co-localization analysis/10uM/1/10-4_RGB.png
- S4 Data/Figure 5/F/Co-localization analysis/10uM/1/10-4_RGB_Cy5.png
- S4 Data/Figure 5/F/Co-localization analysis/10uM/1/10-4_RGB_DAPI.png
- S4 Data/Figure 5/F/Co-localization analysis/10uM/1/10-4_RGB_FITC.png
- S4 Data/Figure 5/F/Co-localization analysis/10uM/1/10-4_RGB_TRITC.jpg
- S4 Data/Figure 5/F/Co-localization analysis/10uM/1/10-4_RGB_TRITC.png
- S4 Data/Figure 5/F/Co-localization analysis/10uM/2/
- S4 Data/Figure 5/F/Co-localization analysis/10uM/2/10-4_RGB-2.png
- S4 Data/Figure 5/F/Co-localization analysis/10uM/2/10-4_RGB_Cy5-2.jpg
- S4 Data/Figure 5/F/Co-localization analysis/10uM/2/10-4_RGB_Cy5-2.png
- S4 Data/Figure 5/F/Co-localization analysis/10uM/2/10-4_RGB_DAPI-2.png
- S4 Data/Figure 5/F/Co-localization analysis/10uM/2/10-4_RGB_FITC-2.png
- S4 Data/Figure 5/F/Co-localization analysis/10uM/2/10-4_RGB_TRITC-2.png
- S4 Data/Figure 5/F/Co-localization analysis/10uM/3/
- S4 Data/Figure 5/F/Co-localization analysis/10uM/3/10-5_RGB.png
- S4 Data/Figure 5/F/Co-localization analysis/10uM/3/10-5_RGB_Cy5.jpg
- S4 Data/Figure 5/F/Co-localization analysis/10uM/3/10-5_RGB_Cy5.png
- S4 Data/Figure 5/F/Co-localization analysis/10uM/3/10-5_RGB_DAPI.png
- S4 Data/Figure 5/F/Co-localization analysis/10uM/3/10-5_RGB_FITC.png
- S4 Data/Figure 5/F/Co-localization analysis/10uM/3/10-5_RGB_TRITC.png
- S4 Data/Figure 5/F/Co-localization analysis/10uM/4/
- S4 Data/Figure 5/F/Co-localization analysis/10uM/4/10-5_RGB.png
- S4 Data/Figure 5/F/Co-localization analysis/10uM/4/10-5_RGB_Cy5.png
- S4 Data/Figure 5/F/Co-localization analysis/10uM/4/10-5_RGB_DAPI.png
- S4 Data/Figure 5/F/Co-localization analysis/10uM/4/10-5_RGB_FITC.png
- S4 Data/Figure 5/F/Co-localization analysis/10uM/4/10-5_RGB_TRITC.jpg
- S4 Data/Figure 5/F/Co-localization analysis/10uM/4/10-5_RGB_TRITC.png
- S4 Data/Figure 5/F/Co-localization analysis/10uM/5/
- S4 Data/Figure 5/F/Co-localization analysis/10uM/5/10-6_RGB.png
- S4 Data/Figure 5/F/Co-localization analysis/10uM/5/10-6_RGB_Cy5.png
- S4 Data/Figure 5/F/Co-localization analysis/10uM/5/10-6_RGB_DAPI.png
- S4 Data/Figure 5/F/Co-localization analysis/10uM/5/10-6_RGB_FITC.png
- S4 Data/Figure 5/F/Co-localization analysis/10uM/5/10-6_RGB_TRITC.jpg
- S4 Data/Figure 5/F/Co-localization analysis/10uM/5/10-6_RGB_TRITC.png
- S4 Data/Figure 5/F/Co-localization analysis/10uM/6/
- S4 Data/Figure 5/F/Co-localization analysis/10uM/6/10-6_RGB.png
- S4 Data/Figure 5/F/Co-localization analysis/10uM/6/10-6_RGB_Cy5.png
- S4 Data/Figure 5/F/Co-localization analysis/10uM/6/10-6_RGB_DAPI.png
- S4 Data/Figure 5/F/Co-localization analysis/10uM/6/10-6_RGB_FITC.png
- S4 Data/Figure 5/F/Co-localization analysis/10uM/6/10-6_RGB_TRITC.jpg
- S4 Data/Figure 5/F/Co-localization analysis/10uM/6/10-6_RGB_TRITC.png
- S4 Data/Figure 5/F/Co-localization analysis/DMSO/
- S4 Data/Figure 5/F/Co-localization analysis/DMSO/1/
- S4 Data/Figure 5/F/Co-localization analysis/DMSO/1/PK-5_RGB.png
- S4 Data/Figure 5/F/Co-localization analysis/DMSO/1/PK-5_RGB_Cy5.jpg
- S4 Data/Figure 5/F/Co-localization analysis/DMSO/1/PK-5_RGB_DAPI.png
- S4 Data/Figure 5/F/Co-localization analysis/DMSO/1/PK-5_RGB_FITC.png
- S4 Data/Figure 5/F/Co-localization analysis/DMSO/1/PK-5_RGB_MERGE.jpg
- S4 Data/Figure 5/F/Co-localization analysis/DMSO/1/PK-5_RGB_TRITC.jpg
- S4 Data/Figure 5/F/Co-localization analysis/DMSO/2/
- S4 Data/Figure 5/F/Co-localization analysis/DMSO/2/PK-5_RGB.png
- S4 Data/Figure 5/F/Co-localization analysis/DMSO/2/PK-5_RGB_Cy5.jpg
- S4 Data/Figure 5/F/Co-localization analysis/DMSO/2/PK-5_RGB_DAPI.png
- S4 Data/Figure 5/F/Co-localization analysis/DMSO/2/PK-5_RGB_FITC.png
- S4 Data/Figure 5/F/Co-localization analysis/DMSO/2/PK-5_RGB_MERGE.jpg
- S4 Data/Figure 5/F/Co-localization analysis/DMSO/2/PK-5_RGB_TRITC.jpg
- S4 Data/Figure 5/F/Co-localization analysis/DMSO/3/
- S4 Data/Figure 5/F/Co-localization analysis/DMSO/3/PK-5_RGB.png
- S4 Data/Figure 5/F/Co-localization analysis/DMSO/3/PK-5_RGBMERGE.jpg
- S4 Data/Figure 5/F/Co-localization analysis/DMSO/3/PK-5_RGB_Cy5.jpg
- S4 Data/Figure 5/F/Co-localization analysis/DMSO/3/PK-5_RGB_DAPI.png
- S4 Data/Figure 5/F/Co-localization analysis/DMSO/3/PK-5_RGB_FITC.png
- S4 Data/Figure 5/F/Co-localization analysis/DMSO/3/PK-5_RGB_TRITC.jpg
- S4 Data/Figure 5/F/Co-localization analysis/DMSO/4/
- S4 Data/Figure 5/F/Co-localization analysis/DMSO/4/PK-6_RGB.png
- S4 Data/Figure 5/F/Co-localization analysis/DMSO/4/PK-6_RGB_Cy5.jpg
- S4 Data/Figure 5/F/Co-localization analysis/DMSO/4/PK-6_RGB_DAPI.png
- S4 Data/Figure 5/F/Co-localization analysis/DMSO/4/PK-6_RGB_FITC.png
- S4 Data/Figure 5/F/Co-localization analysis/DMSO/4/PK-6_RGB_MERGE.jpg
- S4 Data/Figure 5/F/Co-localization analysis/DMSO/4/PK-6_RGB_TRITC.jpg
- S4 Data/Figure 5/F/Co-localization analysis/DMSO/5/
- S4 Data/Figure 5/F/Co-localization analysis/DMSO/5/PK-6_RGB.png
- S4 Data/Figure 5/F/Co-localization analysis/DMSO/5/PK-6_RGBMERGE.jpg
- S4 Data/Figure 5/F/Co-localization analysis/DMSO/5/PK-6_RGB_Cy5.jpg
- S4 Data/Figure 5/F/Co-localization analysis/DMSO/5/PK-6_RGB_Cy5.png
- S4 Data/Figure 5/F/Co-localization analysis/DMSO/5/PK-6_RGB_DAPI.png
- S4 Data/Figure 5/F/Co-localization analysis/DMSO/5/PK-6_RGB_FITC.png
- S4 Data/Figure 5/F/Co-localization analysis/DMSO/5/PK-6_RGB_TRITC.jpg
- S4 Data/Figure 5/F/Co-localization analysis/DMSO/6/
- S4 Data/Figure 5/F/Co-localization analysis/DMSO/6/PK-6_RGB.png
- S4 Data/Figure 5/F/Co-localization analysis/DMSO/6/PK-6_RGB_Cy5.jpg
- S4 Data/Figure 5/F/Co-localization analysis/DMSO/6/PK-6_RGB_DAPI.png
- S4 Data/Figure 5/F/Co-localization analysis/DMSO/6/PK-6_RGB_FITC.png
- S4 Data/Figure 5/F/Co-localization analysis/DMSO/6/PK-6_RGB_MERGE.jpg
- S4 Data/Figure 5/F/Co-localization analysis/DMSO/6/PK-6_RGB_TRITC.jpg
- S4 Data/Figure 5/F/Co-localization analysis.docx
- S4 Data/Figure 5/F/Co-localization analysis.pzfx
- S4 Data/Figure 5/F/Data 1.tif
- S4 Data/Figure 5/G/
- S4 Data/Figure 5/G/293T-DMV.pzfx
- S4 Data/Figure 5/G/DMV.tif
- S4 Data/Figure 5/H/
- S4 Data/Figure 5/H/pk-20HC-DMV.tif
- S4 Data/Figure 5/H/pk-DMV.pzfx
- S4 Data/Figure 5/I/
- S4 Data/Figure 5/I/CACO2-20HC-229E/
- S4 Data/Figure 5/I/CACO2-20HC-229E/IFA/
- S4 Data/Figure 5/I/CACO2-20HC-229E/IFA/229e-20HC-POSITIVE-CELLS.pzfx
- S4 Data/Figure 5/I/CACO2-20HC-229E/IFA/229e-20HC-POSITIVE-CELLS.tif
- S4 Data/Figure 5/I/CACO2-20HC-229E/IFA/229e-20HC-POSITIVE-CELLS.xlsx
- S4 Data/Figure 5/I/CACO2-20HC-229E/TITER/
- S4 Data/Figure 5/I/CACO2-20HC-229E/TITER/229e-20HC-TITER.pzfx
- S4 Data/Figure 5/I/CACO2-20HC-229E/TITER/229e-20HC-TITER.tif
- S4 Data/Figure 5/J/
- S4 Data/Figure 5/J/IFA-0.01MOI-24H/
- S4 Data/Figure 5/J/IFA-0.01MOI-24H/SARS-2-20HC-POSITIVE-CELLS.pzfx
- S4 Data/Figure 5/J/IFA-0.01MOI-24H/SARS-2-20HC-POSITIVE-CELLS.tif
- S4 Data/Figure 5/J/IFA-0.01MOI-24H/SARS-2-20HC-POSITIVE-CELLS.xlsx
- S4 Data/Figure 5/J/sars-2-TITER/
- S4 Data/Figure 5/J/sars-2-TITER/sars-2-TITER.pzfx
- S4 Data/Figure 5/J/sars-2-TITER/sars-2-TITER.tif
- S4 Data/Figure 5/J/sars-2-TITER/sars-2-TITER.xlsx
- S4 Data/Figure 5/K/
- S4 Data/Figure 5/K/L929-TITER/
- S4 Data/Figure 5/K/L929-TITER/L929-TITER.pzfx
- S4 Data/Figure 5/K/L929-TITER/L929-TITER.xlsx
- S4 Data/Figure 5/K/L929-TITER/mhv-30um-0.1moi-18h.tif
- S4 Data/Figure 5/K/PDCOV-TITER/
- S4 Data/Figure 5/K/PDCOV-TITER/5moi-7.5ug-24h-PDCOV-TITER.pzfx
- S4 Data/Figure 5/K/PDCOV-TITER/pdcov-5moi-30um.tif
- S4 Data/Figure 5/K/PDCOV-TITER/pdcov-TITER.xlsx
- S4 Data/Figure 5/K/VERO-PEDV/
- S4 Data/Figure 5/K/VERO-PEDV/vero-cas9-20hc-DR13-1MOI-24H.pzfx
- S4 Data/Figure 5/K/VERO-PEDV/vero-cas9-20hc-DR13-1MOI-24H.xlsx
- S4 Data/Figure 5/K/VERO-PEDV/vero-dr13-30um.tif
