# Supplementary material for: The non-vesicular cholesterol transporter GRAMD1C is a pan-coronavirus antiviral target
Source: PLoS Biol. 2026 Apr 6;24(4):e3003736. doi: 10.1371/journal.pbio.3003736 (PMC13068348; doi:10.1371/journal.pbio.3003736)
Supplement: S4 Data — This compressed folder contains the underlying numerical data and/or uncropped images used to generate the panels in Fig 5. (ZIP) [file pbio.3003736.s018.zip › S4 Data/Figure 5/B/20HC-TITER.xlsx]

## Sheet: Sheet1
	-1	-2	-3	-4	-5	-6	-7	-8	-9	毒价
对照					8	8	5	2	0	8.386
					8	8	4	0	0	8
					8	8	6	1	0	8.41
10um					8	8	2	0	0	7.667
					8	7	4	0		7.882
					8	8	4	0		8
20um					8	4	2	0		7.231
					8	4	0	0		7
					8	5	1	0		7.289
25um				8	4	1	0	0		6.118
			8	5	2	0	0	0		5.386
				8	4	0	0	0		6
50um	8	8	5	0						4.2
	8	8	4	0						4
	8	8	5	0						4.2
