# Supplementary material for: The non-vesicular cholesterol transporter GRAMD1C is a pan-coronavirus antiviral target
Source: PLoS Biol. 2026 Apr 6;24(4):e3003736. doi: 10.1371/journal.pbio.3003736 (PMC13068348; doi:10.1371/journal.pbio.3003736)
Supplement: S4 Data — This compressed folder contains the underlying numerical data and/or uncropped images used to generate the panels in Fig 5. (ZIP) [file pbio.3003736.s018.zip › S4 Data/Figure 5/C/POSITIVE-CELLS.xlsx]

## Sheet: Sheet1
figure 5C		pk	tgev-n			10uM	tgev-n		20um	tgev-n		30um	tgev-n
		6514	5637	86.5367		4796	1540	32.1101	5909	75	1.26925	6514	40	0.614062
		3647	3210	88.0175		3573	1200	33.5852	3355	60	1.78838	4827	51	1.05656
		3876	3200	82.5593		3677	1300	35.3549	3513	60	1.70794	4512	42	0.930851
