# Supplementary material for: The non-vesicular cholesterol transporter GRAMD1C is a pan-coronavirus antiviral target
Source: PLoS Biol. 2026 Apr 6;24(4):e3003736. doi: 10.1371/journal.pbio.3003736 (PMC13068348; doi:10.1371/journal.pbio.3003736)
Supplement: S4 Data — This compressed folder contains the underlying numerical data and/or uncropped images used to generate the panels in Fig 5. (ZIP) [file pbio.3003736.s018.zip › S4 Data/Figure 5/D/20HC-TITER/TITER.xlsx]

## Sheet: Sheet1
	-4	-5	-6	-7	-8
1-1	8	8	2	0		6.667	6.667	7		1,4,2,3
1-2	8	3	0	0		5.5
1-3	8	6	0	0		6.33	6
	-2	-3	-4	-5	-6	-7	-8
2-1			8	4	2	0	6.23	6.23	6.67
2-2	8	7	2	0	0	0	4.38	4.59	4.11
2-3	8	4	1	0	0	0
	-1	-2	-3	-4	-5	-6	-7
3-1				8	5	0	0	6.2	6.2	6.67
3-2	8	4	2	0	0	0	0	3.23	3	3.11
3-3	8	4	1	0	0	0	0
	-2	-3	-4	-5	-6	-7	-8
4-1				8	4	0		7	7	6.67
4-2				8	4	0
4-3			8	7	2	0		6.59	6.67	7
	1-1 COTROL
	1-2,3 20hc
