# Supplementary material for: The non-vesicular cholesterol transporter GRAMD1C is a pan-coronavirus antiviral target
Source: PLoS Biol. 2026 Apr 6;24(4):e3003736. doi: 10.1371/journal.pbio.3003736 (PMC13068348; doi:10.1371/journal.pbio.3003736)
Supplement: S4 Data — This compressed folder contains the underlying numerical data and/or uncropped images used to generate the panels in Fig 5. (ZIP) [file pbio.3003736.s018.zip › S4 Data/Figure 5/E/DSRNA-QUAN.xlsx]

## Sheet: Sheet1
		area	mean	intden
1	pk-15-tgev-2_RGB_TRITC.tif	5213	54.02	281619	281619	29	255
2	pk-15-tgev-2_RGB_DAPI.tif	164511	53.02	8723123	8723123	29	255	1.01886
3	pk-15-tgev-3_RGB_TRITC.tif	6787	49.54	336253	336253	27	255
4	pk-15-tgev-3_RGB_DAPI.tif	223139	50.17	11195179	11195179	27	255	0.987443
5	pk-15-tgev-4_RGB_TRITC.tif	6575	42.52	279584	279584	23	255
6	pk-15-tgev-4_RGB_DAPI.tif	206775	41.26	8531518	8531518	23	255	1.03054
7	pk20hc-1_RGB_TRITC.tif	6777	14.05	95187	95187	8	255
8	pk20hc-1_RGB_DAPI.tif	95041	42.99	4085888	4085888	27	255	0.32682
9	pk-20hc-3_RGB_TRITC.tif	55309	6.99	386744	386744	4	255
10	pk-20hc-3_RGB_DAPI.tif	156077	50.16	7829225	7829225	30	255	0.139354
11	pk-20hc-4_RGB_TRITC.tif	4417	13.16	58134	58134	7	255
12	pk-20hc-4_RGB_DAPI.tif	115174	38.42	4425209	4425209	23	255	0.34253
