# Supplementary material for: The non-vesicular cholesterol transporter GRAMD1C is a pan-coronavirus antiviral target
Source: PLoS Biol. 2026 Apr 6;24(4):e3003736. doi: 10.1371/journal.pbio.3003736 (PMC13068348; doi:10.1371/journal.pbio.3003736)
Supplement: S4 Data — This compressed folder contains the underlying numerical data and/or uncropped images used to generate the panels in Fig 5. (ZIP) [file pbio.3003736.s018.zip › S4 Data/Figure 5/I/CACO2-20HC-229E/IFA/229e-20HC-POSITIVE-CELLS.xlsx]

## Sheet: Sheet1
229e抑制剂		caco2	229e-n			30um	30um-229e-n	%
figure5		3141	1296	41.2607		2446	8	0.327065
		2771	1023	36.9181		3445	15	0.435414
		3001	1289	42.9523		2312	13	0.562284
