# Supplementary material for: The non-vesicular cholesterol transporter GRAMD1C is a pan-coronavirus antiviral target
Source: PLoS Biol. 2026 Apr 6;24(4):e3003736. doi: 10.1371/journal.pbio.3003736 (PMC13068348; doi:10.1371/journal.pbio.3003736)
Supplement: S4 Data — This compressed folder contains the underlying numerical data and/or uncropped images used to generate the panels in Fig 5. (ZIP) [file pbio.3003736.s018.zip › S4 Data/Figure 5/J/IFA-0.01MOI-24H/SARS-2-20HC-POSITIVE-CELLS.xlsx]

## Sheet: Sheet1
SARS-2抑制剂		VERO	SARS-2-N			30um	30um-SARS-2-n	%
figure5		1416	545	38.4887		1239	2	0.161421
		2100	780	37.1429		1332	5	0.375375
		1201	334	27.8102		1218	2	0.164204
