# Supplementary material for: The non-vesicular cholesterol transporter GRAMD1C is a pan-coronavirus antiviral target
Source: PLoS Biol. 2026 Apr 6;24(4):e3003736. doi: 10.1371/journal.pbio.3003736 (PMC13068348; doi:10.1371/journal.pbio.3003736)
Supplement: S4 Data — This compressed folder contains the underlying numerical data and/or uncropped images used to generate the panels in Fig 5. (ZIP) [file pbio.3003736.s018.zip › S4 Data/Figure 5/J/sars-2-TITER/sars-2-TITER.xlsx]

## Sheet: Sheet1
抑制剂30um
						tcid50/ml
WT	8	8	8	4		5
	8	8	8	3		4.8
	8	8	8	4		5
KO	8	2				2.5
	8	2				2.5
	8	3	1			2.9
