# Supplementary material for: The non-vesicular cholesterol transporter GRAMD1C is a pan-coronavirus antiviral target
Source: PLoS Biol. 2026 Apr 6;24(4):e3003736. doi: 10.1371/journal.pbio.3003736 (PMC13068348; doi:10.1371/journal.pbio.3003736)
Supplement: S4 Data — This compressed folder contains the underlying numerical data and/or uncropped images used to generate the panels in Fig 5. (ZIP) [file pbio.3003736.s018.zip › S4 Data/Figure 5/K/L929-TITER/L929-TITER.xlsx]

## Sheet: Sheet1
l929抑制剂毒价										0.1moi-18h-30um
	-1	-2	-3	-4	-5	-6					-1	-2	-3	-4	-5	-6	-7
DMSO	8	8	8	8	8	3		6.8		DMSO-1	8	8	8	8	8	6	0	7.3
10uM	8	8	8	8	2	1		5.75		DMSO-2	8	8	8	8	8	5		7.2
20uM	8	8	8	4				5		DMSO-3	8	8	8	8	8	6	0	7.3
25	8	1						2.57		30uM-1	3	0	0	0	0	0	0	1.5
30	1							0		30uM-2	3	0	0	0	0	0	0	1.5
35										30uM-3	4	0	0	0	0	0	0	2
40
50
细胞活力
空白	0.148	0.147	0.153	0.145	0.145	0.1476
dmso	3.345	3.371	3.485	3.395	3.436	3.4064
5	2.983	3.424	3.456	3.468	3.432	0.875705	1.00517	1.01456	1.01808	1.00752	0.0608776
10	3.452	3.436	3.153	3.432	3.374	1.01339	1.00869	0.925611	1.00752	0.990488	0.0365566
15	3.417	3.44	3.448	3.468	3.413	1.00311	1.00986	1.01221	1.01808	1.00194	0.00667304
20	3.385	3.432	3.424	3.378	3.406	0.993718	1.00752	1.00517	0.991663	0.999883	0.00691593
25	3.406	3.436	3.436	3.413	3.406	0.999883	1.00869	1.00869	1.00194	0.999883	0.004527
30	3.413	3.421	3.374	3.41	3.388	1.00194	1.00429	0.990488	1.00106	0.994598	0.0057279
35	3.406	3.395	3.436	3.413	3.395	0.999883	0.996653	1.00869	1.00194	0.996653	0.00496897
40	3.46	3.428	3.355	3.392	3.428	1.01574	1.00634	0.984911	0.995773	1.00634	0.0118004
50	3.348	3.374	3.352	3.374	3.309	0.982856	0.990488	0.98403	0.990488	0.971407	0.00781015
				5	100	87.5705	100.517	101.456	101.808	100.752
				10		101.339	100.869	92.5611	100.752	99.0488
				15		100.311	100.986	101.221	101.808	100.194
				20		99.3718	100.752	100.517	99.1663	99.9883
				25		99.9883	100.869	100.869	100.194	99.9883
				30		100.194	100.429	99.0488	100.106	99.4598
				35		99.9883	99.6653	100.869	100.194	99.6653
				40		101.574	100.634	98.4911	99.5773	100.634
				50		98.2856	99.0488	98.403	99.0488	97.1407
