# Supplementary material for: The non-vesicular cholesterol transporter GRAMD1C is a pan-coronavirus antiviral target
Source: PLoS Biol. 2026 Apr 6;24(4):e3003736. doi: 10.1371/journal.pbio.3003736 (PMC13068348; doi:10.1371/journal.pbio.3003736)
Supplement: S4 Data — This compressed folder contains the underlying numerical data and/or uncropped images used to generate the panels in Fig 5. (ZIP) [file pbio.3003736.s018.zip › S4 Data/Figure 5/K/PDCOV-TITER/pdcov-TITER.xlsx]

## Sheet: Sheet1
pdcov	5moi	7.5ug/ml	在pk上看荧光毒价
	-1	-2	-3	-4	-5	-6	-7	毒价
dmso-1	8	8	8	4	2	0		5.23
dmso-2			8	2	0			4.67
dmso-3		8	8	4	2	0		5.23
20hc-1	8	4	2					3.2
20hc-2	8	4	2					3.2
20hc-3	8	4	0					3
30um
