# Supplementary material for: The non-vesicular cholesterol transporter GRAMD1C is a pan-coronavirus antiviral target
Source: PLoS Biol. 2026 Apr 6;24(4):e3003736. doi: 10.1371/journal.pbio.3003736 (PMC13068348; doi:10.1371/journal.pbio.3003736)
Supplement: S4 Data — This compressed folder contains the underlying numerical data and/or uncropped images used to generate the panels in Fig 5. (ZIP) [file pbio.3003736.s018.zip › S4 Data/Figure 5/K/VERO-PEDV/vero-cas9-20hc-DR13-1MOI-24H.xlsx]

## Sheet: Sheet1
	-1	-2	-3	-4	-5	-6	-7	毒价
DMSO-1	0	0	0	8	4	1	0	6.12
DMSO-2	0	0	0	8	4	1	0	6.12	pedv-dr13
DMSO-2	0	0	0	8	5	0		6.2	0.1MOI	12h
20HC-1	8	2	0	0				2.5
20HC-1	4	0						2
20HC-1	4	0						2
50um
	-1	-2	-3	-4	-5	-6	-7	毒价
DMSO-1	0	0	0	8	6	2	0	6.5	pedv-dr13
DMSO-2	0	0	0	8	6	2	0	6.5	0.1MOI	24h
DMSO-2	0	0	0	8	5	2		6.38
20HC-1	8	4	2	0				3.23
20HC-1	8	4	2	0				3.23
20HC-1	8	5	0					3.2
30um
