# Supplementary material for: The non-vesicular cholesterol transporter GRAMD1C is a pan-coronavirus antiviral target
Source: PLoS Biol. 2026 Apr 6;24(4):e3003736. doi: 10.1371/journal.pbio.3003736 (PMC13068348; doi:10.1371/journal.pbio.3003736)
Supplement: S5 Data — This compressed folder contains the underlying numerical data and/or uncropped images used to generate the panels in Figs 6 and S1–S6, and S11. (ZIP) [file pbio.3003736.s019.zip]

Archive with 151 entries (112 files):
- S5 Data/
- S5 Data/Figure 6/
- S5 Data/Figure 6/A/
- S5 Data/Figure 6/A/body weight change.pzfx
- S5 Data/Figure 6/A/body weight change.tif
- S5 Data/Figure 6/B/
- S5 Data/Figure 6/B/Overall weight change.pzfx
- S5 Data/Figure 6/B/Overall weight change.tif
- S5 Data/Figure 6/C/
- S5 Data/Figure 6/C/survival rate.pzfx
- S5 Data/Figure 6/C/survival rate.tif
- S5 Data/Figure 6/G/
- S5 Data/Figure 6/G/liver-titer.pzfx
- S5 Data/Figure 6/G/liver-titer.tif
- S5 Data/Figure 6/I/
- S5 Data/Figure 6/I/20HC-WEIGHT CHANGE.pzfx
- S5 Data/Figure 6/I/WEIGHT CHANGE.tif
- S5 Data/Figure 6/J/
- S5 Data/Figure 6/J/TOTAL-WEIGHT CHANGE.pzfx
- S5 Data/Figure 6/J/TOTAL-WEIGHT CHANGE.tif
- S5 Data/Figure 6/K/
- S5 Data/Figure 6/K/survival rate.pzfx
- S5 Data/Figure 6/K/survival rate.tif
- S5 Data/Figure 6/O/
- S5 Data/Figure 6/O/LIVER-TITER.pzfx
- S5 Data/Figure 6/O/LIVER-TITER.tif
- S5 Data/Supporting Information/
- S5 Data/Supporting Information/Supporting Information fig1/
- S5 Data/Supporting Information/Supporting Information fig1/A/
- S5 Data/Supporting Information/Supporting Information fig1/A/MTS.pzfx
- S5 Data/Supporting Information/Supporting Information fig1/A/MTS.xls
- S5 Data/Supporting Information/Supporting Information fig1/A/PK-KO-Cell Viability.tif
- S5 Data/Supporting Information/Supporting Information fig1/B/
- S5 Data/Supporting Information/Supporting Information fig1/B/EDU/
- S5 Data/Supporting Information/Supporting Information fig1/B/EDU/18-edu-5.png
- S5 Data/Supporting Information/Supporting Information fig1/B/EDU/18-edu-594-5.png
- S5 Data/Supporting Information/Supporting Information fig1/B/EDU/18-edu-594-6.png
- S5 Data/Supporting Information/Supporting Information fig1/B/EDU/18-edu-594-7.png
- S5 Data/Supporting Information/Supporting Information fig1/B/EDU/18-edu-6.png
- S5 Data/Supporting Information/Supporting Information fig1/B/EDU/18-edu-7.png
- S5 Data/Supporting Information/Supporting Information fig1/B/EDU/18-edu-dapi-5.png
- S5 Data/Supporting Information/Supporting Information fig1/B/EDU/18-edu-dapi-6.png
- S5 Data/Supporting Information/Supporting Information fig1/B/EDU/18-edu-dapi-7.png
- S5 Data/Supporting Information/Supporting Information fig1/B/EDU/pk-edu-10.png
- S5 Data/Supporting Information/Supporting Information fig1/B/EDU/pk-edu-594-10.png
- S5 Data/Supporting Information/Supporting Information fig1/B/EDU/pk-edu-594-8.png
- S5 Data/Supporting Information/Supporting Information fig1/B/EDU/pk-edu-594-9.png
- S5 Data/Supporting Information/Supporting Information fig1/B/EDU/pk-edu-8.png
- S5 Data/Supporting Information/Supporting Information fig1/B/EDU/pk-edu-9.png
- S5 Data/Supporting Information/Supporting Information fig1/B/EDU/pk-edu-dapi-10.png
- S5 Data/Supporting Information/Supporting Information fig1/B/EDU/pk-edu-dapi-8.png
- S5 Data/Supporting Information/Supporting Information fig1/B/EDU/pk-edu-dapi-9.png
- S5 Data/Supporting Information/Supporting Information fig1/B/EDU-POSITIVE-CELLS.pzfx
- S5 Data/Supporting Information/Supporting Information fig1/B/EDU-POSITIVE-CELLS.xlsx
- S5 Data/Supporting Information/Supporting Information fig1/B/EDU.tif
- S5 Data/Supporting Information/Supporting Information fig1/D.VERO-MTS/
- S5 Data/Supporting Information/Supporting Information fig1/D.VERO-MTS/Copy of VERO-KO.tif
- S5 Data/Supporting Information/Supporting Information fig1/D.VERO-MTS/vero+L929-mts.pzfx
- S5 Data/Supporting Information/Supporting Information fig1/F.Caco2-MTS/
- S5 Data/Supporting Information/Supporting Information fig1/F.Caco2-MTS/CACO2-mts.pzfx
- S5 Data/Supporting Information/Supporting Information fig1/F.Caco2-MTS/Copy of caco2-KO.tif
- S5 Data/Supporting Information/Supporting Information fig1/F.Caco2-MTS/MTS.xls
- S5 Data/Supporting Information/Supporting Information fig1/H.L929-MTS/
- S5 Data/Supporting Information/Supporting Information fig1/H.L929-MTS/Copy of L929-KO.tif
- S5 Data/Supporting Information/Supporting Information fig1/H.L929-MTS/vero+L929-mts.pzfx
- S5 Data/Supporting Information/Supporting Information fig11/
- S5 Data/Supporting Information/Supporting Information fig11/A/
- S5 Data/Supporting Information/Supporting Information fig11/A/12-48H-10-30um.tif
- S5 Data/Supporting Information/Supporting Information fig11/A/20(s)-HC-CELL-VIABILITY-12-36h.xlsx
- S5 Data/Supporting Information/Supporting Information fig11/A/20(s)-HC-CELL-VIABILITY.pzfx
- S5 Data/Supporting Information/Supporting Information fig11/A/pk-20hc-48h.xlsx
- S5 Data/Supporting Information/Supporting Information fig11/B/
- S5 Data/Supporting Information/Supporting Information fig11/B/admin_2025-05-21 10-50-18_796BR03071 -  Quantification Cq Results.xlsx
- S5 Data/Supporting Information/Supporting Information fig11/B/ANPEP-QPCR.pcrd
- S5 Data/Supporting Information/Supporting Information fig11/B/ANPEP-QPCR.pzfx
- S5 Data/Supporting Information/Supporting Information fig11/B/APN.tif
- S5 Data/Supporting Information/Supporting Information fig11/C/
- S5 Data/Supporting Information/Supporting Information fig11/C/293T-20hc.tif
- S5 Data/Supporting Information/Supporting Information fig11/C/293t.pzfx
- S5 Data/Supporting Information/Supporting Information fig11/C/Method 1_20251022_150447-293T-12-24H.xlsx
- S5 Data/Supporting Information/Supporting Information fig11/C/Method 1_20251023_293t-36-48h.xlsx
- S5 Data/Supporting Information/Supporting Information fig11/D/
- S5 Data/Supporting Information/Supporting Information fig11/D/CACO2--MTS.pzfx
- S5 Data/Supporting Information/Supporting Information fig11/D/CACO2-10UM-48H.tif
- S5 Data/Supporting Information/Supporting Information fig11/D/CACO2-20HC-MTS.xlsx
- S5 Data/Supporting Information/Supporting Information fig11/E/
- S5 Data/Supporting Information/Supporting Information fig11/E/vero-10-50-12-48h.xlsx
- S5 Data/Supporting Information/Supporting Information fig11/E/vero-12-48-10-50um.tif
- S5 Data/Supporting Information/Supporting Information fig11/E/VERO-20hc-12-48-20hc.pzfx
- S5 Data/Supporting Information/Supporting Information fig11/F/
- S5 Data/Supporting Information/Supporting Information fig11/F/L929-12-24-20hc.pzfx
- S5 Data/Supporting Information/Supporting Information fig11/F/L929-12-48H.tif
- S5 Data/Supporting Information/Supporting Information fig11/F/L929-12-48H.xlsx
- S5 Data/Supporting Information/Supporting Information fig2/
- S5 Data/Supporting Information/Supporting Information fig2/B.C.D.ANPEP-ace2-CEACAM1-QPCR/
- S5 Data/Supporting Information/Supporting Information fig2/B.C.D.ANPEP-ace2-CEACAM1-QPCR/ACE2.tif
- S5 Data/Supporting Information/Supporting Information fig2/B.C.D.ANPEP-ace2-CEACAM1-QPCR/ANPEP.tif
- S5 Data/Supporting Information/Supporting Information fig2/B.C.D.ANPEP-ace2-CEACAM1-QPCR/CEACAM1.tif
- S5 Data/Supporting Information/Supporting Information fig2/B.C.D.ANPEP-ace2-CEACAM1-QPCR/KO-ACE2-CEACAM1.pzfx
- S5 Data/Supporting Information/Supporting Information fig2/B.C.D.ANPEP-ace2-CEACAM1-QPCR/QPCR.xlsx
- S5 Data/Supporting Information/Supporting Information fig3/
- S5 Data/Supporting Information/Supporting Information fig3/B.MTS/
- S5 Data/Supporting Information/Supporting Information fig3/B.MTS/APN-KO-MTS.xlsx
- S5 Data/Supporting Information/Supporting Information fig3/B.MTS/Copy of Data 1.tif
- S5 Data/Supporting Information/Supporting Information fig3/B.MTS/MTS.pzfx
- S5 Data/Supporting Information/Supporting Information fig4/
- S5 Data/Supporting Information/Supporting Information fig4/A.PLVX-MCHERRY/
- S5 Data/Supporting Information/Supporting Information fig4/A.PLVX-MCHERRY/apn-1C-ko/
- S5 Data/Supporting Information/Supporting Information fig4/A.PLVX-MCHERRY/apn-1C-ko/6-dapi.png
- S5 Data/Supporting Information/Supporting Information fig4/A.PLVX-MCHERRY/apn-1C-ko/6-mcherry.png
- S5 Data/Supporting Information/Supporting Information fig4/A.PLVX-MCHERRY/apn-1C-ko/6.png
- S5 Data/Supporting Information/Supporting Information fig4/A.PLVX-MCHERRY/apn-1C-ko/7-dapi.png
- S5 Data/Supporting Information/Supporting Information fig4/A.PLVX-MCHERRY/apn-1C-ko/7-mcherry.png
- S5 Data/Supporting Information/Supporting Information fig4/A.PLVX-MCHERRY/apn-1C-ko/7.png
- S5 Data/Supporting Information/Supporting Information fig4/A.PLVX-MCHERRY/apn-1C-ko/8-dapi.png
- S5 Data/Supporting Information/Supporting Information fig4/A.PLVX-MCHERRY/apn-1C-ko/8-mcherry.png
- S5 Data/Supporting Information/Supporting Information fig4/A.PLVX-MCHERRY/apn-1C-ko/8.png
- S5 Data/Supporting Information/Supporting Information fig4/A.PLVX-MCHERRY/apn-ko/
- S5 Data/Supporting Information/Supporting Information fig4/A.PLVX-MCHERRY/apn-ko/3-dapi.png
- S5 Data/Supporting Information/Supporting Information fig4/A.PLVX-MCHERRY/apn-ko/3-mcherry.png
- S5 Data/Supporting Information/Supporting Information fig4/A.PLVX-MCHERRY/apn-ko/3.png
- S5 Data/Supporting Information/Supporting Information fig4/A.PLVX-MCHERRY/apn-ko/4-dapi.png
- S5 Data/Supporting Information/Supporting Information fig4/A.PLVX-MCHERRY/apn-ko/4-mcheryy.png
- S5 Data/Supporting Information/Supporting Information fig4/A.PLVX-MCHERRY/apn-ko/4.png
- S5 Data/Supporting Information/Supporting Information fig4/A.PLVX-MCHERRY/apn-ko/5-dapi.png
- S5 Data/Supporting Information/Supporting Information fig4/A.PLVX-MCHERRY/apn-ko/5-mcherry.png
- S5 Data/Supporting Information/Supporting Information fig4/A.PLVX-MCHERRY/apn-ko/5.png
- S5 Data/Supporting Information/Supporting Information fig4/A.PLVX-MCHERRY/transfection efficiency.pzfx
- S5 Data/Supporting Information/Supporting Information fig4/A.PLVX-MCHERRY/transfection efficiency.tif
- S5 Data/Supporting Information/Supporting Information fig4/A.PLVX-MCHERRY/transfection efficiency.xlsx
- S5 Data/Supporting Information/Supporting Information fig4/B.RL-TK/
- S5 Data/Supporting Information/Supporting Information fig4/B.RL-TK/RLU-transfection efficiency.pzfx
- S5 Data/Supporting Information/Supporting Information fig4/B.RL-TK/RLU-transfection efficiency.tif
- S5 Data/Supporting Information/Supporting Information fig4/B.RL-TK/RLU-transfection efficiency.xlsx
- S5 Data/Supporting Information/Supporting Information fig5/
- S5 Data/Supporting Information/Supporting Information fig5/A.attachment/
- S5 Data/Supporting Information/Supporting Information fig5/A.attachment/attachment.pcrd
- S5 Data/Supporting Information/Supporting Information fig5/A.attachment/attachment.pzfx
- S5 Data/Supporting Information/Supporting Information fig5/A.attachment/attachment.tif
- S5 Data/Supporting Information/Supporting Information fig5/A.attachment/attachment.xlsx
- S5 Data/Supporting Information/Supporting Information fig5/A.attachment/~$22.12.26neitun -  Quantification Cq Results.xlsx
- S5 Data/Supporting Information/Supporting Information fig5/B.endocytosis/
- S5 Data/Supporting Information/Supporting Information fig5/B.endocytosis/endocytosis-qpcr.pcrd
- S5 Data/Supporting Information/Supporting Information fig5/B.endocytosis/endocytosis.pzfx
- S5 Data/Supporting Information/Supporting Information fig5/B.endocytosis/endocytosis.tif
- S5 Data/Supporting Information/Supporting Information fig5/B.endocytosis/Quantification Cq Results.xlsx
- S5 Data/Supporting Information/Supporting Information fig6/
- S5 Data/Supporting Information/Supporting Information fig6/A/
- S5 Data/Supporting Information/Supporting Information fig6/A/293T+CHO.pzfx
- S5 Data/Supporting Information/Supporting Information fig6/A/293T+CHO.tif
- S5 Data/Supporting Information/Supporting Information fig6/A/293T+CHO.xlsx
