# Supplementary material for: The non-vesicular cholesterol transporter GRAMD1C is a pan-coronavirus antiviral target
Source: PLoS Biol. 2026 Apr 6;24(4):e3003736. doi: 10.1371/journal.pbio.3003736 (PMC13068348; doi:10.1371/journal.pbio.3003736)
Supplement: S5 Data — This compressed folder contains the underlying numerical data and/or uncropped images used to generate the panels in Figs 6 and S1–S6, and S11. (ZIP) [file pbio.3003736.s019.zip › S5 Data/Supporting Information/Supporting Information fig1/A/MTS.xls]

## Sheet: End point
User: USER
Path: C:\Program Files (x86)\BMG\Omega\User\Data\
Test ID: 9784
Test Name: fyn
Date: 2022-03-04
Time: 15:02:41
Absorbance			Absorbance values are displayed as OD
	Raw Data (490)													VERO-ko			L929-KO
	1	2	3	4	5	6	7	8	9	10	11	12		wt	vero-1c-ko		WT	L929-KO
A	0.232	0.216	0.214	0.225	0.224	0.199	0.194	0.219	0.204	0.224	0.232	0.23		1.876	1.79		1.736	1.708
B	0.214	1.876	1.744	1.146	1.99	1.984	1.808	1.736	1.899	1.899	0.226	0.205		1.845	1.821		1.917	1.853
C	0.213	1.845	1.804	1.812	2.037	1.991	1.853	1.917	1.834	1.921	0.2	0.211		1.871	1.901		1.877	1.878
D	0.207	1.871	1.793	1.749	2.015	1.971	1.878	1.877	1.892	1.953	0.235	0.212		1.861	1.721		1.899	1.558
E	0.211	1.861	1.771	0.208	2.03	2.005	0.396	1.558	1.87	0.17	0.238	0.216		1.8	1.7016		1.897	1.921
F	0.212	1.8	1.737	0.224	2.016	2.006	0.208	1.897	1.746	0.224	0.226	0.218		1.8	1.958		1.752	1.953
G	0.208	1.8	1.714	0.221	1.958	1.978	0.212	1.752	1.843	0.224	0.23	0.22		1.84217			1.84633
H	0.214	0.203	0.199	0.219	0.222	0.221	0.188	0.201	0.202	0.22	0.22	0.234		101.837	97.1682		94.0242	92.5077
											平均值			100.154	98.851		103.827	100.361
		细胞对照		1.744	1.804	1.793	1.771	1.737	1.714		1.7605			101.565	103.194		101.661	101.715
		实验组1-14		1.984	1.991	1.971	2.005	2.006	1.978		1.98917			101.022	93.4226		102.853	84.3835
		实验组2-16		1.899	1.834	1.892	1.87	1.746	1.843		1.84733			97.711	92.3695		102.744	104.044
		空白对照		0.226	0.2	0.235	0.238	0.226	0.23		0.225833
	除去空白对照
		细胞对照		1.518	1.604	1.558	1.533	1.511	1.484		1.53467
		实验组1-14		1.758	1.791	1.736	1.767	1.78	1.748		1.76333
		实验组2-16		1.673	1.634	1.657	1.632	1.52	1.613		1.6215
		细胞对照		0.98914	1.04518	1.0152	0.998914	0.984579	0.966985		1
		实验组1-14		1.14553	1.16703	1.13119	1.15139	1.15986	1.13901		1.149
		实验组2-16		1.09014	1.06473	1.07971	1.06342	0.990443	1.05104		1.05658
				0.98914	1.04518	1.0152	0.998914	0.984579	0.966985
				1.14553	1.16703	1.13119	1.15139	1.15986	1.13901
				1.09014	1.06473	1.07971	1.06342	0.990443	1.05104
				0.98914	1.14553	1.09014	100
				1.04518	1.16703	1.06473
				1.0152	1.13119	1.07971
				0.998914	1.15139	1.06342
				0.984579	1.15986	0.990443
				0.966985	1.13901	1.05104
				98.914	114.553	109.014
				104.518	116.703	106.473
				101.52	113.119	107.971
				99.8914	115.139	106.342
				98.4579	115.986	99.0443
				96.6985	113.901	105.104
