# Supplementary material for: The non-vesicular cholesterol transporter GRAMD1C is a pan-coronavirus antiviral target
Source: PLoS Biol. 2026 Apr 6;24(4):e3003736. doi: 10.1371/journal.pbio.3003736 (PMC13068348; doi:10.1371/journal.pbio.3003736)
Supplement: S5 Data — This compressed folder contains the underlying numerical data and/or uncropped images used to generate the panels in Figs 6 and S1–S6, and S11. (ZIP) [file pbio.3003736.s019.zip › S5 Data/Supporting Information/Supporting Information fig1/B/EDU-POSITIVE-CELLS.xlsx]

## Sheet: Sheet1
	dapi	edu	%
pk	2117	1015	0.479452
	968	552	0.570248
	1357	702	0.517318
			#DIV/0!
ko	1862	842	0.452202
	1643	758	0.461351
	1569	762	0.48566
