# Supplementary material for: The non-vesicular cholesterol transporter GRAMD1C is a pan-coronavirus antiviral target
Source: PLoS Biol. 2026 Apr 6;24(4):e3003736. doi: 10.1371/journal.pbio.3003736 (PMC13068348; doi:10.1371/journal.pbio.3003736)
Supplement: S5 Data — This compressed folder contains the underlying numerical data and/or uncropped images used to generate the panels in Figs 6 and S1–S6, and S11. (ZIP) [file pbio.3003736.s019.zip › S5 Data/Supporting Information/Supporting Information fig1/F.Caco2-MTS/MTS.xls]

## Sheet: End point (2)
User: USER
Path: C:\Program Files (x86)\BMG\Omega\User\Data\
Test ID: 9785
Test Name: fyn
Date: 2022-03-04
Time: 15:04:41
Absorbance			Absorbance values are displayed as OD
	Raw Data (490)
	1	2	3	4	5	6	7	8	9	10	11	12
A	0.212	0.214	0.212	0.223	0.224	0.197	0.178	0.218	0.204	0.225	0.232	0.23
B	0.209	1.176	1.174	1.146	1.99	1.984	1.808	1.736	1.899	1.899	0.226	0.205
C	0.213	1.165	1.1804	1.812	2.037	1.991	1.853	1.917	1.834	1.921	0.2	0.211
D	0.209	1.201	1.1793	1.749	2.015	1.971	1.878	1.877	1.892	1.953	0.235	0.212
E	0.209	1.161	1.176	0.208	2.03	2.005	0.396	1.558	1.87	0.17	0.238	0.216
F	0.209	1.18	1.207	0.224	2.016	2.006	0.208	1.897	1.746	0.224	0.226	0.218
G	0.208	1.182	1.163	0.221	1.958	1.978	0.212	1.752	1.843	0.224	0.23	0.22
H	0.212	0.203	0.198	0.209	0.222	0.221	0.178	0.203	0.202	0.21	0.22	0.236
	caco2	PK	KO	DMSO	10	20	30	40			平均值
		1.1775
		99.8726	99.7028
		98.9384	100.246
		101.996	100.153
		98.5987	99.8726
		100.212	102.505
		100.382	98.7686

## Sheet: Sheet1
Date: 2022-03-04
