# Supplementary material for: The non-vesicular cholesterol transporter GRAMD1C is a pan-coronavirus antiviral target
Source: PLoS Biol. 2026 Apr 6;24(4):e3003736. doi: 10.1371/journal.pbio.3003736 (PMC13068348; doi:10.1371/journal.pbio.3003736)
Supplement: S5 Data — This compressed folder contains the underlying numerical data and/or uncropped images used to generate the panels in Figs 6 and S1–S6, and S11. (ZIP) [file pbio.3003736.s019.zip › S5 Data/Supporting Information/Supporting Information fig11/A/20(s)-HC-CELL-VIABILITY-12-36h.xlsx]

## Sheet: Sheet1
空白	0	1	3	5	7	10	15	20	25
0.17	0.806	0.78	0.798	0.796	0.763	0.771	0.763	0.763	0.787
0.171	0.821	0.76	0.773	0.776	0.808	0.767	0.794	0.809	0.756
0.175	0.793	0.763	0.82	0.798	0.793	0.768	0.82	0.806	0.826
0.176	0.792	0.762	0.8	0.802	0.801	0.764	0.811	0.789	0.793
0.178	0.779	0.782	0.79	0.811	0.766	0.754	0.792	0.796	0.829
0.174	0.632	0.606	0.624	0.622	0.589	0.597	0.589	0.589	0.613
	0.647	0.586	0.599	0.602	0.634	0.593	0.62	0.635	0.582
	0.619	0.589	0.646	0.624	0.619	0.594	0.646	0.632	0.652
	0.618	0.588	0.626	0.628	0.627	0.59	0.637	0.615	0.619
	0.605	0.608	0.616	0.637	0.592	0.58	0.618	0.622	0.655
	0.6242	0.970843	0.99968	0.996475	0.943608	0.956424	0.943608	0.943608	0.982057
		0.938802	0.959628	0.964434	1.0157	0.950016	0.993271	1.0173	0.932393
		0.943608	1.03492	0.99968	0.991669	0.951618	1.03492	1.0125	1.04454
		0.942006	1.00288	1.00609	1.00449	0.94521	1.02051	0.985261	0.991669
		0.974047	0.986863	1.02051	0.948414	0.929189	0.990067	0.996475	1.04934
	100	97.0843	99.968	99.6475	94.3608	95.6424	94.3608	94.3608	98.2057
		93.8802	95.9628	96.4434	101.57	95.0016	99.3271	101.73	93.2393
		94.3608	103.492	99.968	99.1669	95.1618	103.492	101.25	104.454
		94.2006	100.288	100.609	100.449	94.521	102.051	98.5261	99.1669
		97.4047	98.6863	102.051	94.8414	92.9189	99.0067	99.6475	104.934
空白	0	30	35	40	45	50
0.182	1.575	1.544	1.489	1.586	1.532	1.529
0.176	1.624	1.523	1.521	1.593	1.574	1.43
0.176	1.557	1.593	1.548	1.507	1.547	1.598
0.172	1.634	1.574	1.438	1.602	1.543	1.524
0.174	1.536	1.547	1.529	1.543	1.527	1.52025
0.176	1.399	1.368	1.313	1.41	1.356	1.353
	1.448	1.347	1.345	1.417	1.398	1.254
	1.381	1.417	1.372	1.331	1.371	1.422
	1.458	1.398	1.262	1.426	1.367	1.348
	1.36	1.371	1.353	1.367	1.351	1.34425
	1.4092	0.970764	0.931734	1.00057	0.962248	0.960119
		0.955861	0.954442	1.00554	0.992052	0.889867
		1.00554	0.973602	0.944508	0.972892	1.00908
		0.992052	0.895544	1.01192	0.970054	0.956571
		0.972892	0.960119	0.970054	0.9587	0.95391
	100	97.0764	93.1734	100.057	96.2248	96.0119
		95.5861	95.4442	100.554	99.2052	88.9867
		100.554	97.3602	94.4508	97.2892	100.908
		99.2052	89.5544	101.192	97.0054	95.6571
		97.2892	96.0119	97.0054	95.87	95.391
	0	5	10	15	20	25	30	35	40	45	50
	100	99.6475	95.6424	94.3608	94.3608	98.2057	97.0764	93.1734	100.057	96.2248	96.0119
	100	96.4434	95.0016	99.3271	101.73	93.2393	95.5861	95.4442	100.554	99.2052	88.9867
	100	99.968	95.1618	103.492	101.25	104.454	100.554	97.3602	94.4508	97.2892	100.908
	100	100.609	94.521	102.051	98.5261	99.1669	99.2052	89.5544	101.192	97.0054	95.6571
	100	102.051	92.9189	99.0067	99.6475	104.934	97.2892	96.0119	97.0054	95.87	95.391
		2.06285	1.04686	3.50076	2.94228	4.84259	1.94558	3.05756	2.8462	1.2994	4.24007

## Sheet: 文章用的
空白	0	1	3	5	7	10	15	20	25		空白vero+20HC	0	10	20	30	40	50
0.17	0.806	0.78	0.798	0.796	0.771	0.763	0.763	0.763	0.787		0.17	0.806	0.8	0.798	0.796	0.803	0.763
0.171	0.821	0.76	0.773	0.776	0.767	0.808	0.794	0.809	0.756		0.171	0.811	0.76	0.773	0.776	0.797	0.794
0.175	0.793	0.763	0.82	0.798	0.768	0.793	0.82	0.806	0.826		0.175	0.793	0.793	0.82	0.798	0.798	0.82
0.176	0.792	0.762	0.8	0.802	0.764	0.801	0.811	0.789	0.793		0.176	0.792	0.805	0.8	0.802	0.794	0.811
0.178	0.779	0.782	0.79	0.811	0.754	0.766	0.792	0.796	0.829		0.178	0.779	0.782	0.79	0.811	0.794	0.792
0.174	0.7982	0.977199	0.999749	0.997244	0.965923	0.955901	0.955901	0.955901	0.985968			0.7962
		0.952142	0.968429	0.972187	0.960912	1.01228	0.994738	1.01353	0.947131			101.231	100.477	100.226	99.9749	100.854	95.8302
		0.955901	1.02731	0.999749	0.962165	0.993485	1.02731	1.00977	1.03483			101.859	95.4534	97.0862	97.4629	100.1	99.7237
		0.954648	1.00226	1.00476	0.957154	1.00351	1.01604	0.988474	0.993485			99.5981	99.5981	102.989	100.226	100.226	102.989
		0.979704	0.989727	1.01604	0.944625	0.959659	0.992233	0.997244	1.03859			99.4725	101.105	100.477	100.728	99.7237	101.859
						0.98		0.99
	100	97.7199	99.9749	99.7244	96.5923	95.5901	95.5901	95.5901	98.5968			97.8397	98.2165	99.2213	101.859	99.7237	99.4725
		95.2142	96.8429	97.2187	96.0912	101.228	99.4738	101.353	94.7131
		95.5901	102.731	99.9749	96.2165	99.3485	102.731	100.977	103.483			0.0126372	0.0178746	0.0170353	0.0128763	0.00370135	0.0218518
		95.4648	100.226	100.476	95.7154	100.351	101.604	98.8474	99.3485
		97.9704	98.9727	101.604	94.4625	95.9659	99.2233	99.7244	103.859			0	10	20	30	40	50
						98		99				1.465	1.487	1.489	1.432	1.482	1.405
												1.514	1.456	1.521	1.474	1.456	1.431
												1.447	1.526	1.348	1.447	1.526	1.421
												1.324	1.493	1.438	1.343	1.393	1.46
												1.426	1.529	1.529	1.527	1.529	1.46
												1.4352
												102.076	103.609	103.749	99.777	103.261	97.8958
												105.491	101.449	105.978	102.703	101.449	99.7074
空白	0	30	35	40	45	50		0				100.822	106.327	93.9242	100.822	106.327	99.0106
0.182	1.575	1.544	1.489	1.586	1.532	1.529		99.3565				92.252	104.027	100.195	93.5758	97.0596	101.728
0.176	1.624	1.523	1.521	1.593	1.574	1.43		102.448				99.359	106.536	106.536	106.396	106.536	101.728
0.176	1.557	1.593	1.548	1.507	1.547	1.598		98.221
0.172	1.634	1.574	1.438	1.602	1.543	1.524		103.078				0.0701548	0.0302275	0.0745419	0.0673446	0.0561845	0.0242961
0.174	1.536	1.547	1.529	1.543	1.527	1.52025		96.8963
	1.542	1.546	1.532	1.532	1.523	1.523		97.2748
	1.5852	1.00521	0.969401	1.03255	0.997396	0.995443
		0.991536	0.990234	1.03711	1.02474	0.93099
		1.03711	1.00781	0.98112	1.00716	1.04036
		1.02474	0.936198	1.04297	1.00456	0.992188
		1.00716	0.995443	1.00456	0.994141	0.989746
		1.00651	0.997396	0.997396	0.991536	0.991536
	100	100.521	96.9401	103.255	99.7396	99.5443
		99.1536	99.0234	103.711	102.474	93.099
		103.711	100.781	98.112	100.716	104.036
		102.474	93.6198	104.297	100.456	99.2188
		100.716	99.5443	100.456	99.4141	98.9746
		100.651	99.7396	99.7396	99.1536	99.1536
	0	10	20	30	40	50
pk-24h
pk-12h	1.551	1.606	1.505	1.589	1.532	1.539
	1.607	1.589	1.579	1.521	1.574	1.53
	1.57	1.521	1.572	1.548	1.547	1.578
	1.644	1.614	1.548	1.638	1.543	1.544
	1.581	1.54	1.628	1.529	1.527	1.62025
	1.511	1.56	1.601	1.523	1.621	1.621
	1.57733
	98.3305	101.817	95.4142	100.74	97.126	97.5697
	101.881	100.74	100.106	96.4286	99.7887	96.9992
	99.5351	96.4286	99.6619	98.1403	98.0769	100.042
	104.227	102.325	98.1403	103.846	97.8233	97.8867
	100.232	97.6331	103.212	96.9358	96.809	102.721
	95.7946	98.9011	101.5	96.5554	102.768	102.768
pk-36h	1.433	1.441	1.403	1.475	1.372	1.32
	1.416	1.434	1.431	1.506	1.354	1.302
	1.488	1.414	1.482	1.507	1.36	1.331
	1.501	1.461	1.526	1.49	1.404	1.305
	1.465	1.432	1.505	1.419	1.356	1.342
	1.4	1.446	1.435	1.411	1.411	1.373
	1.4505
	98.7935	99.3451	96.7253	101.689	94.5881	91.0031
	97.6215	98.8625	98.6556	103.826	93.3471	89.7622
	102.585	97.4836	102.172	103.895	93.7608	91.7615
	103.482	100.724	105.205	102.723	96.7942	89.969
	101	98.7246	103.757	97.8283	93.485	92.5198
	96.5184	99.6898	98.9314	97.2768	97.2768	94.657
