# Supplementary material for: The non-vesicular cholesterol transporter GRAMD1C is a pan-coronavirus antiviral target
Source: PLoS Biol. 2026 Apr 6;24(4):e3003736. doi: 10.1371/journal.pbio.3003736 (PMC13068348; doi:10.1371/journal.pbio.3003736)
Supplement: S5 Data — This compressed folder contains the underlying numerical data and/or uncropped images used to generate the panels in Figs 6 and S1–S6, and S11. (ZIP) [file pbio.3003736.s019.zip › S5 Data/Supporting Information/Supporting Information fig11/A/pk-20hc-48h.xlsx]

## Sheet: Result sheet
Method name: Method 1
Application: SparkControl				V3.2
Device: Spark				Serial number: 2310001272
Firmware:				LUM:V5.2.4|ABS:V4.3.2|ABS_MEX:V7.1.0|MTP:V14.3.3|FLUOR:V7.0.0|FLUOR_BOTTOM:V7.2.1|FLUOR_MEM:V7.1.0|FLUOR_MEX:V7.1.0|PODI:V1.12.5
Date:				2025-10-12
Time:				22:23
System				DESKTOP-JUIRAS3
User				DESKTOP-JUIRAS3\HP
Plate				[GRE96ft] - Greiner 96 Flat Transparent Cat. No.: 655101/655161/655192
Lid lifter				No lid
Humidity Cassette				No humidity cassette
Smooth mode				Not selected
List of actions in this measurement script:
Plate
	Shaking
	Absorbance					Label 1
Name				GRE96ft
Plate layout
Plate area				A1-H11
Start Time				2025-10-12 22:22:55
Shaking (Linear) Duration [s]				5
Shaking (Linear) Position				Current
Shaking (Linear) Amplitude [mm]				1
Shaking (Linear) Frequency [rpm]				1440
End Time				2025-10-12 22:23:00
Mode	Absorbance
Name	Label 1
Measurement wavelength [nm]				490
Number of flashes				10
Settle time [ms]				50
Part of Plate				A1-H11
Start Time				2025-10-12 22:23:00
Temperature [°C]				24.1
<>	1	2	3	4	5	6	7	8	9	10	11	12
A	0.1344	0.1341	0.138	0.1282	0.1362	0.1367	0.1413	0.135	0.1284	0.1249	0.0547
B	0.198	1.4051	1.3939	1.341	1.301	1.2344	1.1881	1.4377	1.347	0.1301	0.0547
C	0.1988	1.3923	1.4916	1.5185	1.4317	1.2897	1.2626	1.5568	1.4768	0.135	0.0542
D	0.195	1.392	1.3265	1.3428	1.3077	1.3243	1.2986	1.4792	1.4597	0.1369	0.0555
E	0.1982	1.4094	1.5364	1.387	1.4573	1.3122	1.3073	1.2272	1.4402	0.1384	0.0543
F	0.1989	1.437	1.381	1.3612	1.3307	1.3199	1.2525	1.4739	1.3207	0.1401	0.0547
G	0.2019	1.3954	1.3669	1.5495	1.5042	1.272	1.1997	1.3294	1.3593	0.1362	0.0546
H	0.1201	0.1353	0.1386	0.1396	0.1379	0.137	0.136	0.1386	0.1369	0.1278	0.0548
	dmem+mts	0	10	20	30	40	50	dmso-50	0.02	mock	dmem
		1.4052
End Time				2025-10-12 22:23:22
		1.4052
		99.9929	99.1958	95.4313	92.5847	87.8451	84.5502
		99.082	106.149	108.063	101.886	91.7805	89.852
		99.0606	94.3994	95.5594	93.0615	94.2428	92.4139
		100.299	109.337	98.7048	103.708	93.3817	93.033
		102.263	98.2778	96.8688	94.6983	93.9297	89.1332
		99.3026	97.2744	110.269	107.045	90.5209	85.3757
		100	100.772	100.816	98.8305	91.9501	89.0597
