# Supplementary material for: The non-vesicular cholesterol transporter GRAMD1C is a pan-coronavirus antiviral target
Source: PLoS Biol. 2026 Apr 6;24(4):e3003736. doi: 10.1371/journal.pbio.3003736 (PMC13068348; doi:10.1371/journal.pbio.3003736)
Supplement: S5 Data — This compressed folder contains the underlying numerical data and/or uncropped images used to generate the panels in Figs 6 and S1–S6, and S11. (ZIP) [file pbio.3003736.s019.zip › S5 Data/Supporting Information/Supporting Information fig11/C/Method 1_20251022_150447-293T-12-24H.xlsx]

## Sheet: Result sheet
Method name: Method 1
Application: SparkControl				V3.2
Device: Spark				Serial number: 2310001272
Firmware:				LUM:V5.2.4|ABS:V4.3.2|ABS_MEX:V7.1.0|MTP:V14.3.3|FLUOR:V7.0.0|FLUOR_BOTTOM:V7.2.1|FLUOR_MEM:V7.1.0|FLUOR_MEX:V7.1.0|PODI:V1.12.5
Date:				2025-10-22
Time:				15:04
System				DESKTOP-JUIRAS3
User				DESKTOP-JUIRAS3\HP
Plate				[GRE96ft] - Greiner 96 Flat Transparent Cat. No.: 655101/655161/655192
Lid lifter				No lid
Humidity Cassette				No humidity cassette
Smooth mode				Not selected
List of actions in this measurement script:
Plate
	Shaking
	Absorbance					Label 1
Name				GRE96ft
Plate layout
Plate area				A1-H12
Start Time				2025-10-22 15:04:14
Shaking (Linear) Duration [s]				5
Shaking (Linear) Position				Current
Shaking (Linear) Amplitude [mm]				1
Shaking (Linear) Frequency [rpm]				1440
End Time				2025-10-22 15:04:19
Mode	Absorbance
Name	Label 1
Measurement wavelength [nm]				492
Number of flashes				10
Settle time [ms]				50
Part of Plate				A1-H12
Start Time				2025-10-22 15:04:19
Temperature [°C]				23.9
		24h
<>	1	2	3	4	5	6	7	8	9	10	11	12
A	0.1502	0.1381	0.1386	0.1377	0.1369	0.1445	0.1414	0.1438	0.1436	0.1395	0.14	0.1375
B	0.1419	1.0438	1.0591	1.1051	1.0467	1.0671	1.1052	1.0701	1.0996	1.1074	1.1088	0.1343
C	0.1436	1.0514	1.0214	1.0457	1.0891	1.0891	1.0582	1.0659	1.0815	1.0661	1.0784	0.1433
D	0.139	1.0453	1.075	1.085	1.0578	1.0259	1.0909	1.0613	1.0951	1.1219	1.0345	0.1372
E	0.1397	1.0408	1.0419	1.0208	1.0607	1.0596	1.0674	1.077	1.038	1.0438	1.0437	0.1366
F	0.1373	1.086	0.968	1.0797	1.0795	1.1194	1.058	1.0684	1.0633	1.0368	1.1277	0.1349
G	0.1368	1.0528	1.0709	1.0821	1.0834	1.0748	1.1146	1.0508	1.0663	1.0619	1.0543	0.1368
H	0.1376	0.1359	0.1363	0.1367	0.1357	0.1364	0.1286	0.1351	0.1308	0.1326	0.1376	0.1432
		0	2	5	7	10	15	20	25	30	35
End Time				2025-10-22 15:04:42
		1.05335
	24H	99.0934	100.546	104.913	99.3687	101.305	104.922	101.59	104.391	105.131	105.264
		99.8149	96.9668	99.2737	103.394	103.394	100.46	101.191	102.672	101.21	102.378
		99.2358	102.055	103.005	100.422	97.394	103.565	100.755	103.964	106.508	98.2105
		98.8086	98.913	96.9099	100.698	100.593	101.334	102.245	98.5427	99.0934	99.0839
		103.1	91.8973	102.502	102.483	106.27	100.441	101.429	100.945	98.4288	107.058
		99.9478	101.666	102.729	102.853	102.036	105.815	99.7579	101.229	100.812	100.09
	12h	0	2	5	7	10	15	20	25	30	35
		1.1024	1.0891	1.0127	1.1244	1.0515	1.0744	1.0566	1.0677	1.1364	1.0954
		1.1067	1.0797	1.1026	1.0979	1.1314	1.0512	1.0986	1.0831	1.109	1.1088
		1.0969	1.0958	1.0976	1.0615	1.0536	1.1365	1.0477	1.1048	1.0594	1.0578
		1.0992	1.0807	1.0976	1.0957	1.0527	1.089	1.0315	1.1024	1.0485	1.1024
		1.0737	1.0096	1.0976	1.1269	1.0753	1.0631	1.0168	1.0102	1.1151	1.0778
		1.0286	1.1033	1.0974	1.0658	1.1227	1.1327	1.0655	1.0998	1.0868	1.0056
		1.08458
		101.643	100.416	93.3723	103.671	96.9497	99.0611	97.4199	98.4433	104.778	100.997
		102.039	99.5498	101.661	101.228	104.317	96.922	101.292	99.8632	102.251	102.233
		101.136	101.034	101.2	97.8717	97.1433	104.787	96.5993	101.864	97.6781	97.5305
		101.348	99.642	101.2	101.025	97.0603	100.407	95.1056	101.643	96.6731	101.643
		98.9965	93.0864	101.2	103.902	99.1441	98.0192	93.7503	93.1418	102.814	99.3746
		94.8383	101.726	101.182	98.2682	103.514	104.436	98.2405	101.403	100.204	92.7176
