# Supplementary material for: The non-vesicular cholesterol transporter GRAMD1C is a pan-coronavirus antiviral target
Source: PLoS Biol. 2026 Apr 6;24(4):e3003736. doi: 10.1371/journal.pbio.3003736 (PMC13068348; doi:10.1371/journal.pbio.3003736)
Supplement: S5 Data — This compressed folder contains the underlying numerical data and/or uncropped images used to generate the panels in Figs 6 and S1–S6, and S11. (ZIP) [file pbio.3003736.s019.zip › S5 Data/Supporting Information/Supporting Information fig11/C/Method 1_20251023_293t-36-48h.xlsx]

## Sheet: Result sheet
Method name: Method 1
Application: SparkControl				V3.2
Device: Spark				Serial number: 2310001272
Firmware:				LUM:V5.2.4|ABS:V4.3.2|ABS_MEX:V7.1.0|MTP:V14.3.3|FLUOR:V7.0.0|FLUOR_BOTTOM:V7.2.1|FLUOR_MEM:V7.1.0|FLUOR_MEX:V7.1.0|PODI:V1.12.5
Date:				2025-10-23
Time:				15:30
System				DESKTOP-JUIRAS3
User				DESKTOP-JUIRAS3\HP
Plate				[GRE96ft] - Greiner 96 Flat Transparent Cat. No.: 655101/655161/655192
Lid lifter				No lid
Humidity Cassette				No humidity cassette
Smooth mode				Not selected
List of actions in this measurement script:
Plate
	Shaking
	Absorbance					Label 1
Name				GRE96ft
Plate layout
Plate area				A1-H12
Start Time				2025-10-23 15:29:36
Shaking (Linear) Duration [s]				5
Shaking (Linear) Position				Current
Shaking (Linear) Amplitude [mm]				1
Shaking (Linear) Frequency [rpm]				1440
End Time				2025-10-23 15:29:41
Mode	Absorbance
Name	Label 1
Measurement wavelength [nm]				492
Number of flashes				10
Settle time [ms]				50
Part of Plate				A1-H12
Start Time				2025-10-23 15:29:41
Temperature [°C]				23.6
<>	1	2	3	4	5	6	7	8	9	10	11	12
A	0.1433	0.1382	0.1383	0.1368	0.1426	0.1394	0.1409	0.1358	0.1358	0.1385	0.1403	0.141
B	0.1377	1.0172	0.9459	0.7417	0.8795	0.7399	0.8277	0.6768	0.6437	0.6765	0.6363	0.1402
C	0.1389	1.031	1.0663	0.6525	0.7927	0.6239	0.5987	0.6799	0.6145	0.5653	0.6031	0.141
D	0.1398	1.0301	0.8457	0.7946	0.7445	0.712	0.7305	0.7209	0.6057	0.5262	0.5658	0.1418
E	0.139	1.0259	0.8506	0.7557	0.727	0.6512	0.5764	0.7536	0.6425	0.57	0.5555	0.1396
F	0.1367	1.0785	0.8709	0.7648	0.718	0.7226	0.6791	0.6988	0.6044	0.6439	0.6025	0.1394
G	0.1432	1.1091	0.9508	0.7803	0.8892	0.7755	0.624	0.7423	0.6259	0.5992	0.5416	0.1395
H	0.1146	0.1337	0.1336	0.1403	0.1389	0.1363	0.1389	0.1412	0.1413	0.1447	0.1382	0.1419
		0	2	5	7	10	15	20	25	30	35
End Time				2025-10-23 15:30:04
		1.04863
	48h	97.0024	90.2031	70.7302	83.8711	70.5585	78.9313	64.5411	61.3847	64.5125	60.679
		98.3184	101.685	62.2238	75.5936	59.4965	57.0934	64.8368	58.6001	53.9083	57.513
		98.2326	80.6478	75.7748	70.9972	67.8979	69.6621	68.7466	57.7609	50.1796	53.9559
		97.8321	81.1151	72.0652	69.3283	62.0999	54.9668	71.865	61.2702	54.3565	52.9737
		102.848	83.051	72.933	68.4701	68.9087	64.7605	66.6391	57.6369	61.4037	57.4557
		105.766	90.6704	74.4111	84.7961	73.9534	59.506	70.7874	59.6872	57.141	51.6482
		100	87.8954	71.3564	75.5094	67.1525	64.1533	67.9027	59.39	56.9169	55.7042
	36h	1.0895	1.1032	1.0544	1.006	0.9966	0.9349	0.9079	0.8931	0.8962	0.8535
		1.1358	1.0454	1.0715	1.0269	0.9507	0.9202	0.9214	0.8108	0.8641	0.8602
		1.086	1.0433	1.087	1.0808	0.9705	0.9977	0.9647	0.8688	0.8435	0.8663
		1.0609	1.0977	1.1342	1.0364	0.9603	0.9874	0.9089	0.8897	0.8853	0.8343
		1.1064	1.0864	1.0758	1.0839	0.9449	0.9142	0.9727	0.8003	0.8145	0.8222
		1.0798	1.0431	1.0521	1.0578	0.9478	0.984	0.9218	0.8396	0.8743	0.8248
		1.09307
		99.6737	100.927	96.4626	92.0346	91.1747	85.53	83.0599	81.7059	81.9895	78.0831
		103.909	95.6392	98.027	93.9467	86.9755	84.1852	84.2949	74.1766	79.0528	78.696
		99.3535	95.4471	99.445	98.8778	88.7869	91.2753	88.2563	79.4828	77.1682	79.2541
		97.0572	100.424	103.763	94.8158	87.8537	90.333	83.1514	81.3949	80.9923	76.3265
		101.22	99.3901	98.4203	99.1614	86.4449	83.6363	88.9882	73.216	74.5151	75.2196
		98.7863	95.4288	96.2521	96.7736	86.7102	90.022	84.3315	76.8114	79.986	75.4574
