# Supplementary material for: The non-vesicular cholesterol transporter GRAMD1C is a pan-coronavirus antiviral target
Source: PLoS Biol. 2026 Apr 6;24(4):e3003736. doi: 10.1371/journal.pbio.3003736 (PMC13068348; doi:10.1371/journal.pbio.3003736)
Supplement: S5 Data — This compressed folder contains the underlying numerical data and/or uncropped images used to generate the panels in Figs 6 and S1–S6, and S11. (ZIP) [file pbio.3003736.s019.zip › S5 Data/Supporting Information/Supporting Information fig11/D/CACO2-20HC-MTS.xlsx]

## Sheet: Result sheet
Method name: Method 1
Application: SparkControl				V3.2
Device: Spark				Serial number: 2310001272
Firmware:				LUM:V5.2.4|ABS:V4.3.2|ABS_MEX:V7.1.0|MTP:V14.3.3|FLUOR:V7.0.0|FLUOR_BOTTOM:V7.2.1|FLUOR_MEM:V7.1.0|FLUOR_MEX:V7.1.0|PODI:V1.12.5
Date:				2025-10-26
Time:				15:34
System				DESKTOP-JUIRAS3
User				DESKTOP-JUIRAS3\HP
Plate				[GRE96ft] - Greiner 96 Flat Transparent Cat. No.: 655101/655161/655192
Lid lifter				No lid
Humidity Cassette				No humidity cassette
Smooth mode				Not selected
List of actions in this measurement script:
Plate
	Shaking
	Absorbance					Label 1
Name				GRE96ft
Plate layout
Plate area				A1-H12
Start Time				2025-10-26 15:33:35
Shaking (Linear) Duration [s]				5
Shaking (Linear) Position				Current
Shaking (Linear) Amplitude [mm]				1
Shaking (Linear) Frequency [rpm]				1440
End Time				2025-10-26 15:33:40
Mode	Absorbance
Name	Label 1
Measurement wavelength [nm]				492
Number of flashes				10
Settle time [ms]				50
Part of Plate				A1-H12
Start Time				2025-10-26 15:33:40
Temperature [°C]				21.1
<>	1	2	3	4	5	6	7	8	9	10	11	12
A	0.13	0.1341	0.1325	0.1379	0.1335	0.135	0.1335	0.1332	0.1344	0.135	0.1324	0.1285
B	0.1312	1.3744	1.3559	1.2956	1.2544	1.1638	1.1031	1.0151	0.9974	0.8849	0.9543	0.131
C	0.1372	1.3843	1.3598	1.2555	1.2536	1.1447	1.0962	1.0544	0.952	0.9026	0.942	0.1239
D	0.1372	1.3814	1.3759	1.2561	1.2481	1.1637	1.0913	0.9858	0.9266	0.8733	0.9449	0.1308
E	0.1378	1.3735	1.419	1.2706	1.2324	1.1486	1.0824	0.9946	0.9244	0.8895	0.9019	0.143
F	0.1439	1.3905	1.3857	1.2067	1.2209	1.086	1.0381	0.9669	0.9847	0.8751	0.9082	0.1289
G	0.1418	1.2711	1.3452	1.172	1.115	1.0499	1.0147	1.0099	0.9489	0.8788	0.9034	0.1352
H	0.1368	0.1395	0.1367	0.1368	0.1364	0.1334	0.1356	0.1508	0.1347	0.1383	0.1272	0.1377
		0	2	5	7	10	15	20	25	30	35
End Time		48H		2025-10-26 15:34:03
		1.36253
		100.871	99.5132	95.0876	92.0638	85.4144	80.9595	74.5009	73.2019	64.9452	70.0387
		101.598	99.7994	92.1445	92.0051	84.0126	80.4531	77.3853	69.8699	66.2443	69.1359
		101.385	100.981	92.1886	91.6014	85.4071	80.0935	72.3505	68.0057	64.0938	69.3488
		100.805	104.144	93.2528	90.4492	84.2989	79.4403	72.9964	67.8442	65.2828	66.1929
		102.053	101.7	88.563	89.6051	79.7045	76.189	70.9634	72.2698	64.226	66.6553
		93.2895	98.7279	86.0162	81.8329	77.055	74.4716	74.1193	69.6423	64.4975	66.303
		0	2	5	7	10	15	20	25	30	35
		12h							30	40	50
		1.0651	1.0678	1.0408	1.0357	1.0751	1.0934	1.0639	1.0519	1.076	1.0699
		1.0707	1.0581	1.0699	1.069	1.0919	1.0648	1.0304	1.071	1.069	1.0751
		1.0642	1.0972	1.0815	1.0454	1.0761	1.0407	1.0822	1.0624	1.0776	1.0643
		1.0404	1.0443	1.0785	1.078	1.0474	1.0869	1.0546	1.0614	1.0722	1.0745
		1.0596	1.0669	1.0495	1.0681	1.054	1.0589	1.063	1.0687	1.0522	1.0488
		1.0601	1.0744	1.0557	1.0611	1.0678	1.0721	1.0484	1.0727	1.0842	1.0871
		1.06002
		100.48	100.734	98.1871	97.706	101.423	103.149	100.366	99.2343	101.508	100.932
		101.008	99.8192	100.932	100.847	103.008	100.451	97.206	101.036	100.847	101.423
		100.395	103.508	102.027	98.6211	101.517	98.1777	102.093	100.225	101.659	100.404
		98.1494	98.5173	101.744	101.697	98.8098	102.536	99.489	100.131	101.149	101.366
		99.9607	100.649	99.0079	100.763	99.4324	99.8947	100.281	100.819	99.2626	98.9418
		100.008	101.357	99.5928	100.102	100.734	101.14	98.9041	101.197	102.281	102.555
		0	2	5	7	10	15	20	25	30	35
		24h
		1.142	1.0688	1.0616	1.0911	1.0992	1.1492	1.0884	1.1159	1.0933	1.0313
		1.0864	1.1356	1.0926	1.0865	1.1336	1.1369	1.1239	1.1452	1.0806	0.9871
		1.1228	1.09	1.1321	1.115	1.12	1.0686	1.1216	1.1086	1.0837	1.0548
		1.0929	1.1336	1.1147	1.0853	1.1175	1.1174	1.1454	1.132	1.0844	1.0406
		1.0717	1.1283	1.087	1.0901	1.1239	1.1401	1.1223	1.0798	1.0911	1.0447
		1.1335	1.0812	1.0754	1.1224	1.1481	1.0958	1.0677	1.1285	1.0895	1.0189
		1.10822
		103.048	96.4432	95.7935	98.4555	99.1864	103.698	98.2118	100.693	98.654	93.0594
		98.0314	102.471	98.5908	98.0404	102.29	102.588	101.415	103.337	97.508	89.071
		101.316	98.3562	102.155	100.612	101.063	96.4252	101.208	100.035	97.7877	95.1799
		98.6179	102.29	100.585	97.9321	100.838	100.829	103.355	102.146	97.8509	93.8986
		96.7049	101.812	98.0855	98.3652	101.415	102.877	101.271	97.4358	98.4555	94.2686
		102.281	97.5621	97.0388	101.28	103.599	98.8796	96.344	101.83	98.3111	91.9405
		0	2	5	7	10	15	20	25	30	35
		36h
		1.0949	1.0672	1.1072	1.141	1.0032	0.9789
		1.1431	1.1114	1.0916	1.1167	1.0121	0.9521
		1.0836	1.0816	1.1135	1.0925	0.9983	0.9688
		1.0924	1.1431	1.1344	1.1053	0.9949	0.9723
		1.105	1.1351	1.1447	1.0603	0.9972	0.9821
		1.0817	1.0616	1.0982	1.0861	0.9683	0.9721
		1.10012
		99.5258	97.0079	100.644	103.716	91.1903	88.9815
		103.907	101.026	99.2258	101.507	91.9993	86.5454
		98.4986	98.3168	101.217	99.3076	90.7449	88.0634
		99.2986	103.907	103.116	100.471	90.4359	88.3815
		100.444	103.18	104.053	96.3807	90.6449	89.2723
		98.3259	96.4989	99.8258	98.7259	88.0179	88.3634
		100	0	0	0	0	0
