# Supplementary material for: The non-vesicular cholesterol transporter GRAMD1C is a pan-coronavirus antiviral target
Source: PLoS Biol. 2026 Apr 6;24(4):e3003736. doi: 10.1371/journal.pbio.3003736 (PMC13068348; doi:10.1371/journal.pbio.3003736)
Supplement: S5 Data — This compressed folder contains the underlying numerical data and/or uncropped images used to generate the panels in Figs 6 and S1–S6, and S11. (ZIP) [file pbio.3003736.s019.zip › S5 Data/Supporting Information/Supporting Information fig11/E/vero-10-50-12-48h.xlsx]

## Sheet: Result sheet
Method name: Method 1
Application: SparkControl				V3.2
Device: Spark				Serial number: 2310001272
Firmware:				LUM:V5.2.4|ABS:V4.3.2|ABS_MEX:V7.1.0|MTP:V14.3.3|FLUOR:V7.0.0|FLUOR_BOTTOM:V7.2.1|FLUOR_MEM:V7.1.0|FLUOR_MEX:V7.1.0|PODI:V1.12.5
Date:				2025-10-16
Time:				16:03
System				DESKTOP-JUIRAS3
User				DESKTOP-JUIRAS3\HP
Plate				[GRE96ft] - Greiner 96 Flat Transparent Cat. No.: 655101/655161/655192
Lid lifter				No lid
Humidity Cassette				No humidity cassette
Smooth mode				Not selected
List of actions in this measurement script:
Plate
	Shaking
	Absorbance					Label 1
Name				GRE96ft
Plate layout
Plate area				A1-H8
Start Time				2025-10-16 16:02:56
Shaking (Linear) Duration [s]				10
Shaking (Linear) Position				Current
Shaking (Linear) Amplitude [mm]				1
Shaking (Linear) Frequency [rpm]				1440
End Time				2025-10-16 16:03:06
Mode	Absorbance
Name	Label 1
Measurement wavelength [nm]				492
Number of flashes				10
Settle time [ms]				50
Part of Plate				A1-H8
Start Time				2025-10-16 16:03:06
Temperature [°C]				25.3
<>	1	2	3	4	5	6	7	8	9	10	11	12
A	0.0982	0.1279	0.1317	0.1352	0.1368	0.136	0.1363	0.1266
B	0.2175	1.3253	1.3366	1.3898	1.2877	0.939	0.6476	0.1353
C	0.1951	1.4292	1.3481	1.3613	1.2899	0.9115	0.6022	0.1394
D	0.1695	1.3618	1.5663	1.3324	1.3624	0.951	0.6288	0.1358
E	0.1863	1.3666	1.5337	1.4877	1.5203	1.0453	0.7131	0.1388
F	0.2197	1.4375	1.4074	1.4223	1.2614	1.0059	0.7067	0.1287
G	0.2087	1.3305	1.3961	1.5858	1.251	0.912	0.6966	0.131
H	0.054	0.1294	0.1312	0.1343	0.1321	0.1343	0.1344	0.123
		0	10	20	30	40	50
									0.939	0.6476
End Time				2025-10-16 16:03:23					0.9115	0.6022
	48h	1.37515							0.951	0.6288
		96.3749	97.1967	101.065	93.6407	68.2835	47.093		1.0453	0.7131
		103.93	98.0329	98.9928	93.8007	66.2837	43.7916		1.0059	0.7067
		99.0292	113.9	96.8912	99.0728	69.1561	45.7259		0.912	0.6966
		99.3782	111.53	108.185	110.555	76.0135	51.8562
		104.534	102.345	103.429	91.7282	73.1484	51.3908
		96.7531	101.523	115.318	90.9719	66.32	50.6563
	36H	1.3604	1.3525	1.4199	1.3422	1.34	1.231
		1.3674	1.3674	1.4091	1.3835	1.2988	1.2879
		1.3116	1.3379	1.4181	1.3461	1.3363	1.2807
		1.3735	1.4024	1.3772	1.3752	1.2805	1.2269
		1.4296	1.3952	1.3315	1.3731	1.2841	1.2979
		1.3777	1.3426	1.41	1.3573	1.327	1.2916
		1.37003
		99.2969	98.7202	103.64	97.9684	97.8078	89.8518
		99.8078	99.8078	102.852	100.983	94.8006	94.005
		95.7349	97.6546	103.508	98.2531	97.5378	93.4795
		100.253	102.362	100.523	100.377	93.4649	89.5526
		104.348	101.837	97.1874	100.224	93.7276	94.7349
		100.56	97.9976	102.917	99.0706	96.859	94.2751
	12h	1.0602	1.0755	1.0173	1.0533	1.0787	1.0783
		1.041	1.0909	1.0377	1.0274	1.0114	1.0549
		1.0751	1.0132	1.0825	1.0873	1.0086	1.0185
		1.0541	1.0843	1.036	1.0712	1.0874	1.0203
		1.0455	1.0474	1.0918	1.0318	1.0701	1.0845
		1.0491	1.0933	1.0611	1.0575	1.0568	1.0926
		1.05417
		100.572	102.024	96.5028	99.9178	102.327	102.289
		98.751	103.485	98.4379	97.4609	95.9431	100.07
		101.986	96.1138	102.688	103.143	95.6775	96.6166
		99.9937	102.858	98.2767	101.616	103.153	96.7874
		99.1779	99.3581	103.57	97.8783	101.511	102.877
		99.5194	103.712	100.658	100.316	100.25	103.646
	24h
		1.0672	1.0976	1.0899	1.1245	1.1145	1.1136
		1.1251	1.0612	1.1224	1.063	1.0908	1.116
		1.0696	1.0961	1.0592	1.0866	1.1048	1.1208
		1.1176	1.1161	1.1268	1.1252	1.1005	1.1155
		1.0682	1.0879	1.0924	1.0592	1.1193	1.1286
		1.1012	1.0958	1.0541	1.0516	1.105	1.0532
		1.09148
		97.7752	100.56	99.8549	103.025	102.109	102.026
		103.08	97.2255	102.833	97.3904	99.9374	102.246
		97.9951	100.423	97.0423	99.5526	101.22	102.686
		102.393	102.255	103.236	103.089	100.826	102.2
		97.8668	99.6717	100.084	97.0423	102.549	103.401
		100.89	100.395	96.575	96.346	101.238	96.4925
