# Supplementary material for: The non-vesicular cholesterol transporter GRAMD1C is a pan-coronavirus antiviral target
Source: PLoS Biol. 2026 Apr 6;24(4):e3003736. doi: 10.1371/journal.pbio.3003736 (PMC13068348; doi:10.1371/journal.pbio.3003736)
Supplement: S5 Data — This compressed folder contains the underlying numerical data and/or uncropped images used to generate the panels in Figs 6 and S1–S6, and S11. (ZIP) [file pbio.3003736.s019.zip › S5 Data/Supporting Information/Supporting Information fig11/F/L929-12-48H.xlsx]

## Sheet: Result sheet
Method name: Method 1
Application: SparkControl				V3.2
Device: Spark				Serial number: 2310001272
Firmware:				LUM:V5.2.4|ABS:V4.3.2|ABS_MEX:V7.1.0|MTP:V14.3.3|FLUOR:V7.0.0|FLUOR_BOTTOM:V7.2.1|FLUOR_MEM:V7.1.0|FLUOR_MEX:V7.1.0|PODI:V1.12.5
Date:				2025-09-15
Time:				16:54
System				DESKTOP-JUIRAS3
User				DESKTOP-JUIRAS3\HP
Plate				[GRE96ft] - Greiner 96 Flat Transparent Cat. No.: 655101/655161/655192
Lid lifter				No lid
Humidity Cassette				No humidity cassette
Smooth mode				Not selected
List of actions in this measurement script:
Plate
	Shaking
	Absorbance					Label 1
Name				GRE96ft
Plate layout
Plate area				A1-H12
Start Time				2025-09-15 16:54:16
Shaking (Linear) Duration [s]				5
Shaking (Linear) Position				Current
Shaking (Linear) Amplitude [mm]				1
Shaking (Linear) Frequency [rpm]				1440
End Time				2025-09-15 16:54:21
Mode	Absorbance
Name	Label 1
Measurement wavelength [nm]				490
Number of flashes				10
Settle time [ms]				50
Part of Plate				A1-H12
Start Time				2025-09-15 16:54:21
Temperature [°C]				24.4
<>	1	2	3	4	5	6	7	8	9	10	11	12
A	0.1299	0.1348	0.1343	0.1355	0.1367	0.1346	0.1346	0.1352	0.1366	0.137	0.1364	0.1311
B	0.2435	1.7248	1.7353	1.7476	1.7308	1.7692	1.6357	1.1167	1.0902	1.0373	0.986	0.1336
C	0.246	1.7181	1.6787	1.7187	1.6868	1.79	1.7692	1.117	1.0907	1.0445	0.9755	0.1344
D	0.2372	1.7204	1.7445	1.7539	1.7518	1.7373	1.7611	1.121	1.0676	1.011	0.9411	0.1364
E	0.2397	1.7263	1.7322	1.75	1.7525	1.7321	1.6561	1.0416	1.3835	1.0018	0.9269	0.1384
F	0.2448	1.7049	1.7311	1.7583	1.7619	1.6875	1.7208	1.0391	1.0164	1.0117	0.9234	0.1399
G	0.243	1.7059	1.6428	1.6819	1.7043	1.6292	1.7137	1.0313	0.9942	0.9171	0.8159	0.1387
H	0.108	0.1296	0.133	0.1342	0.1303	0.1348	0.1346	0.1384	0.1403	0.1393	0.1384	0.1359
	无cell	0	10	15	20	25	30	35	40	45	50
End Time	48h			2025-09-15 16:54:45
		1.71673
		100.47	101.082	101.798	100.819	103.056	95.2798	65.048	63.5043	60.4229	57.4347
		100.08	97.7846	100.115	98.2564	104.268	103.056	65.0654	63.5335	60.8423	56.823
		100.214	101.617	102.165	102.043	101.198	102.584	65.2984	62.1879	58.8909	54.8192
		100.557	100.901	101.938	102.083	100.895	96.4681	60.6734	80.5891	58.355	53.9921
		99.3107	100.837	102.421	102.631	98.2972	100.237	60.5277	59.2055	58.9317	53.7882
		99.369	95.6934	97.971	99.2758	94.9012	99.8233	60.0734	57.9123	53.4212	47.5263
		100	99.6524	101.068	100.851	100.436	99.5748	62.7811	64.4888	58.4773	54.0639
	36h
		1.4307	1.3518	1.4076	1.4292	1.2566	1.1574
		1.4036	1.4148	1.3646	1.4221	1.1561	1.0916
		1.4395	1.4471	1.3824	1.3704	1.1329	1.0969
		1.3665	1.3773	1.3648	1.4194	1.0049	1.145
		1.4489	1.3935	1.4287	1.3746	1.1306	1.1245
		1.3886	1.3633	1.3856	1.44	1.096	1.0275
		1.41297
		101.255	95.671	99.6202	101.149	88.9334	81.9128
		99.3371	100.13	96.5769	100.646	81.8208	77.2559
		101.878	102.416	97.8367	96.9874	80.1788	77.631
		96.7114	97.4758	96.5911	100.455	71.1199	81.0352
		102.543	98.6223	101.113	97.2847	80.016	79.5843
		98.2755	96.4849	98.0632	101.913	77.5673	72.7193
	24h	1.3506	1.3298	1.3507	1.2845	1.2497	1.3267
		1.261	1.2336	1.247	1.3082	1.2702	1.3126
		1.33	1.2712	1.3225	1.3365	1.3326	1.28
		1.3185	1.2815	1.2575	1.2541	1.232	1.3073
		1.352	1.2516	1.3284	1.2481	1.3191	1.3067
		1.2932	1.345	1.3365	1.2653	1.2308	1.3208
		1.31755
		102.508	100.93	102.516	97.4916	94.8503	100.694
		95.7079	93.6283	94.6454	99.2903	96.4062	99.6243
		100.945	96.4821	100.376	101.438	101.142	97.15
		100.072	97.2639	95.4423	95.1842	93.5069	99.222
		102.615	94.9945	100.823	94.7289	100.118	99.1765
		98.1519	102.083	101.438	96.0343	93.4158	100.247
	12h
		1.0852	1.1245	1.0789	1.1499	1.0756	1.1236
		1.0978	1.0793	1.1042	1.0772	1.1332	1.0791
		1.0708	1.1459	1.1096	1.1323	1.1468	1.0772
		1.1467	1.122	1.0836	1.0894	1.0909	1.0954
		1.1264	1.1096	1.1448	1.1259	1.0742	1.0843
		1.0742	1.1412	1.1135	1.0292	1.1091	1.0967
		1.10018
		98.6381	102.21	98.0655	104.519	97.7655	102.128
		99.7834	98.1018	100.365	97.911	103.001	98.0837
		97.3292	104.155	100.856	102.919	104.237	97.911
		104.228	101.983	98.4927	99.0199	99.1562	99.5652
		102.383	100.856	104.055	102.337	97.6383	98.5563
		97.6383	103.728	101.21	93.548	100.81	99.6834
