# Supplementary material for: The non-vesicular cholesterol transporter GRAMD1C is a pan-coronavirus antiviral target
Source: PLoS Biol. 2026 Apr 6;24(4):e3003736. doi: 10.1371/journal.pbio.3003736 (PMC13068348; doi:10.1371/journal.pbio.3003736)
Supplement: S5 Data — This compressed folder contains the underlying numerical data and/or uncropped images used to generate the panels in Figs 6 and S1–S6, and S11. (ZIP) [file pbio.3003736.s019.zip › S5 Data/Supporting Information/Supporting Information fig2/B.C.D.ANPEP-ace2-CEACAM1-QPCR/QPCR.xlsx]

## Sheet: Sheet1
ACE2	24H
	ct mean	mean	VERO		ct mean	mean	VERO		ct mean	mean	VERO
	ACE2	23.2467	23.21		ACE2	23.2467	23.42		ACE2	23.2467	23.11
	actin（内参）	17.6133	17.71		actin（内参）	17.6133	17.52		actin（内参）	17.6133	17.61
	△ct	mean	VERO		△ct	mean	VERO		△ct	mean	VERO
#REF!		5.63333	5.5			5.63333	5.9			5.63333	5.5
	△△ct	pk			△△ct	pk			△△ct	pk
		-0.133333				0.266667				-0.133333
	2^-ΔΔct	pk			2^-ΔΔct	pk			2^-ΔΔct	pk
		1.09682				0.831238				1.09682
WT
BACTIM	17.71	17.52	17.61	17.6133
ACE2	23.21	23.42	23.11	23.2467
KO
BACTIM	17.51	17.32	17.41	17.4133
ACE2	23.67	23.52	23.77	23.6533
ACE2	24H
	ct mean	mean	ko		ct mean	mean	ko		ct mean	mean	ko
	ACE2	23.2467	23.67		ACE2	23.2467	23.52		ACE2	23.2467	23.77
	actin（内参）	17.6133	17.51		actin（内参）	17.6133	17.32		actin（内参）	17.41	17.61
	△ct	mean	ko		△ct	mean	ko		△ct	mean	ko
#REF!		5.63333	6.16			5.63333	6.2			5.83667	6.16
	△△ct	pk			△△ct	pk			△△ct	pk
		0.526667				0.566667				0.323333
	2^-ΔΔct	pk			2^-ΔΔct	pk			2^-ΔΔct	pk
		0.694157				0.675175				0.799221
CEACAM1	24H
	ct mean	mean	L929		ct mean	mean	L929		ct mean	mean	L929
	CEACAM1	24.2533	24.31		CEACAM1	24.2533	24.47		CEACAM1	24.2533	23.98
	actin（内参）	16.6667	16.77		actin（内参）	16.6667	16.56		actin（内参）	16.6667	16.67
	△ct	mean	L929		△ct	mean	L929		△ct	mean	L929
#REF!		7.58667	7.54			7.58667	7.91			7.58667	7.31
	△△ct	pk			△△ct	pk			△△ct	pk
		-0.0466667				0.323333				-0.276667
	2^-ΔΔct	pk			2^-ΔΔct	pk			2^-ΔΔct	pk
		1.03288				0.799221				1.21139
WT
BACTIM	16.77	16.56	16.67	16.6667
CEACAM1	24.31	24.47	23.98	24.2533
KO
BACTIM	17.51	17.67	17.41
CEACAM1	24.77	25.12	24.65
CEACAM1	24H
	ct mean	mean	KO		ct mean	mean	KO		ct mean	mean	KO
	CEACAM1	24.2533	24.77		CEACAM1	24.2533	25.12		CEACAM1	24.2533	24.65
	actin（内参）	16.6667	17.51		actin（内参）	16.6667	17.67		actin（内参）	16.6667	17.41
	△ct	mean	KO		△ct	mean	KO		△ct	mean	KO
#REF!		7.58667	7.26			7.58667	7.45			7.58667	7.24
	△△ct	pk			△△ct	pk			△△ct	pk
		-0.326667				-0.136667				-0.346667
	2^-ΔΔct	pk			2^-ΔΔct	pk			2^-ΔΔct	pk
		1.25411				1.09936				1.27162
ANPEP	24H
	ct mean	mean	CACO2		ct mean	mean	CACO2		ct mean	mean	CACO2
	ANPEP	26.3667	26.31		ANPEP	26.3667	26.47		ANPEP	26.3667	26.32
	actin（内参）	15.5367	15.64		actin（内参）	15.5367	15.56		actin（内参）	15.5367	15.41
	△ct	mean	CACO2		△ct	mean	CACO2		△ct	mean	CACO2
#REF!		10.83	10.67			10.83	10.91			10.83	10.91
	△△ct	pk			△△ct	pk			△△ct	pk
		-0.16				0.08				0.08
	2^-ΔΔct	pk			2^-ΔΔct	pk			2^-ΔΔct	pk
		1.11729				0.946058				0.946058
WT
BACTIM	15.64	15.56	15.41	15.5367
ANPEP	26.31	26.47	26.32	26.3667
KO
BACTIM	15.45	15.56	15.74
ANPEP	27.21	27.45	27.34
ANPEP	24H
	ct mean	mean	KO		ct mean	mean	KO		ct mean	mean	KO
	ANPEP	26.3667	27.21		ANPEP	26.3667	27.45		ANPEP	26.3667	27.34
	actin（内参）	15.5367	15.45		actin（内参）	15.5367	15.56		actin（内参）	15.5367	15.74
	△ct	mean	KO		△ct	mean	KO		△ct	mean	KO
#REF!		10.83	11.76			10.83	11.89			10.83	11.6
	△△ct	pk			△△ct	pk			△△ct	pk
		0.93				1.06				0.77
	2^-ΔΔct	pk			2^-ΔΔct	pk			2^-ΔΔct	pk
		0.524858				0.479632				0.586417
