# Supplementary material for: The non-vesicular cholesterol transporter GRAMD1C is a pan-coronavirus antiviral target
Source: PLoS Biol. 2026 Apr 6;24(4):e3003736. doi: 10.1371/journal.pbio.3003736 (PMC13068348; doi:10.1371/journal.pbio.3003736)
Supplement: S5 Data — This compressed folder contains the underlying numerical data and/or uncropped images used to generate the panels in Figs 6 and S1–S6, and S11. (ZIP) [file pbio.3003736.s019.zip › S5 Data/Supporting Information/Supporting Information fig3/B.MTS/APN-KO-MTS.xlsx]

## Sheet: Sheet1
空白	0	1	3	5	7	10	15	20	25
0.17	0.806	0.78	0.798	0.796	0.763	0.771	0.763	0.763	0.787
0.171	0.821	0.76	0.773	0.776	0.808	0.767	0.794	0.809	0.756
0.175	0.793	0.763	0.82	0.798	0.793	0.768	0.82	0.806	0.826
0.176	0.792	0.762	0.8	0.802	0.801	0.764	0.811	0.789	0.793
0.178	0.779	0.782	0.79	0.811	0.766	0.754	0.792	0.796	0.829
0.174	0.632	0.606	0.624	0.622	0.589	0.597	0.589	0.589	0.613
	0.647	0.586	0.599	0.602	0.634	0.593	0.62	0.635	0.582
	0.619	0.589	0.646	0.624	0.619	0.594	0.646	0.632	0.652
	0.618	0.588	0.626	0.628	0.627	0.59	0.637	0.615	0.619
	0.605	0.608	0.616	0.637	0.592	0.58	0.618	0.622	0.655
	0.6242	0.970843	0.99968	0.996475	0.943608	0.956424	0.943608	0.943608	0.982057
		0.938802	0.959628	0.964434	1.0157	0.950016	0.993271	1.0173	0.932393
		0.943608	1.03492	0.99968	0.991669	0.951618	1.03492	1.0125	1.04454
		0.942006	1.00288	1.00609	1.00449	0.94521	1.02051	0.985261	0.991669
		0.974047	0.986863	1.02051	0.948414	0.929189	0.990067	0.996475	1.04934
	100	97.0843	99.968	99.6475	94.3608	95.6424	94.3608	94.3608	98.2057
		93.8802	95.9628	96.4434	101.57	95.0016	99.3271	101.73	93.2393
		94.3608	103.492	99.968	99.1669	95.1618	103.492	101.25	104.454
		94.2006	100.288	100.609	100.449	94.521	102.051	98.5261	99.1669
		97.4047	98.6863	102.051	94.8414	92.9189	99.0067	99.6475	104.934
空白	0	30	35	40	45	50
0.182	1.575	1.544	1.489	1.586	1.532	1.529
0.176	1.624	1.523	1.521	1.593	1.574	1.43
0.176	1.557	1.593	1.548	1.507	1.547	1.598
0.172	1.634	1.574	1.438	1.602	1.543	1.524
0.174	1.536	1.547	1.529	1.543	1.527	1.52025
0.176	1.399	1.368	1.313	1.41	1.356	1.353
	1.448	1.347	1.345	1.417	1.398	1.254
	1.381	1.417	1.372	1.331	1.371	1.422
	1.458	1.398	1.262	1.426	1.367	1.348
	1.36	1.371	1.353	1.367	1.351	1.34425
	1.4092	0.970764	0.931734	1.00057	0.962248	0.960119
		0.955861	0.954442	1.00554	0.992052	0.889867
		1.00554	0.973602	0.944508	0.972892	1.00908
		0.992052	0.895544	1.01192	0.970054	0.956571
		0.972892	0.960119	0.970054	0.9587	0.95391
	100	97.0764	93.1734	100.057	96.2248	96.0119
		95.5861	95.4442	100.554	99.2052	88.9867
		100.554	97.3602	94.4508	97.2892	100.908
		99.2052	89.5544	101.192	97.0054	95.6571
		97.2892	96.0119	97.0054	95.87	95.391
	0	5	10	15	20	25	30	35	40	45	50
	100	99.6475	95.6424	94.3608	94.3608	98.2057	97.0764	93.1734	100.057	96.2248	96.0119
	100	96.4434	95.0016	99.3271	101.73	93.2393	95.5861	95.4442	100.554	99.2052	88.9867
	100	99.968	95.1618	103.492	101.25	104.454	100.554	97.3602	94.4508	97.2892	100.908
	100	100.609	94.521	102.051	98.5261	99.1669	99.2052	89.5544	101.192	97.0054	95.6571
	100	102.051	92.9189	99.0067	99.6475	104.934	97.2892	96.0119	97.0054	95.87	95.391
		2.06285	1.04686	3.50076	2.94228	4.84259	1.94558	3.05756	2.8462	1.2994	4.24007

## Sheet: 文章用的
空白	0	1	3	5	7	10	15	20	25
0.17	0.806	0.78	0.798	0.796	0.771	0.763	0.763	0.763	0.787
0.171	0.821	0.76	0.773	0.776	0.767	0.808	0.794	0.809	0.756
0.175	0.793	0.763	0.82	0.798	0.768	0.793	0.82	0.806	0.826
0.176	0.792	0.762	0.8	0.802	0.764	0.801	0.811	0.789	0.793
0.178	0.779	0.782	0.79	0.811	0.754	0.766	0.792	0.796	0.829
0.174	0.7982	0.977199	0.999749	0.997244	0.965923	0.955901	0.955901	0.955901	0.985968
		0.952142	0.968429	0.972187	0.960912	1.01228	0.994738	1.01353	0.947131
		0.955901	1.02731	0.999749	0.962165	0.993485	1.02731	1.00977	1.03483
		0.954648	1.00226	1.00476	0.957154	1.00351	1.01604	0.988474	0.993485
		0.979704	0.989727	1.01604	0.944625	0.959659	0.992233	0.997244	1.03859
	100	97.7199	99.9749	99.7244	96.5923	95.5901	95.5901	95.5901	98.5968
		95.2142	96.8429	97.2187	96.0912	101.228	99.4738	101.353	94.7131
		95.5901	102.731	99.9749	96.2165	99.3485	102.731	100.977	103.483
		95.4648	100.226	100.476	95.7154	100.351	101.604	98.8474	99.3485
		97.9704	98.9727	101.604	94.4625	95.9659	99.2233	99.7244	103.859			WT	APN-KO	APN-1C-KO
												1.365	1.256	1.189
												1.437	1.346	1.221
												1.347	1.326	1.348
												1.324	1.293	1.438
												1.426	1.429	1.329
												1.3798
												98.9274	91.0277	86.1719
												104.146	97.5504	88.4911
空白	0	30	35	40	45	50		0				97.6228	96.1009	97.6953
0.182	1.575	1.544	1.489	1.586	1.532	1.529		99.3565				95.9559	93.7092	104.218
0.176	1.624	1.523	1.521	1.593	1.574	1.43		102.448				103.348	103.566	96.3183
0.176	1.557	1.593	1.548	1.507	1.547	1.598		98.221
0.172	1.634	1.574	1.438	1.602	1.543	1.524		103.078				0.0495348	0.0650346	0.100779
0.174	1.536	1.547	1.529	1.543	1.527	1.52025		96.8963
	1.5852	1.00521	0.969401	1.03255	0.997396	0.995443
		0.991536	0.990234	1.03711	1.02474	0.93099
		1.03711	1.00781	0.98112	1.00716	1.04036
		1.02474	0.936198	1.04297	1.00456	0.992188
		1.00716	0.995443	1.00456	0.994141	0.989746
	100	100.521	96.9401	103.255	99.7396	99.5443
		99.1536	99.0234	103.711	102.474	93.099
		103.711	100.781	98.112	100.716	104.036
		102.474	93.6198	104.297	100.456	99.2188
		100.716	99.5443	100.456	99.4141	98.9746
