# Supplementary material for: The non-vesicular cholesterol transporter GRAMD1C is a pan-coronavirus antiviral target
Source: PLoS Biol. 2026 Apr 6;24(4):e3003736. doi: 10.1371/journal.pbio.3003736 (PMC13068348; doi:10.1371/journal.pbio.3003736)
Supplement: S5 Data — This compressed folder contains the underlying numerical data and/or uncropped images used to generate the panels in Figs 6 and S1–S6, and S11. (ZIP) [file pbio.3003736.s019.zip › S5 Data/Supporting Information/Supporting Information fig4/A.PLVX-MCHERRY/transfection efficiency.xlsx]

## Sheet: Sheet1
		AREA	MEAN	INTDEN
APN-KO-1	3-mcherry.png	229723	33.75	7754147	7754147	19	255
10	3-dapi.png	547492	69.16	37865466	37865466	43	255	0.487999
2	4-mcheryy.png	241969	30.73	7436723	7436723	17	255
11	4-dapi.png	370162	67.7	25058770	25058770	40	255	0.453914
3	5-mcherry.png	145731	36.74	5354476	5354476	22	255
12	5-dapi.png	269371	61.43	16547114	16547114	37	255	0.598079
apn-sg2-1	6-mcherry.png	207175	30.87	6395734	6395734	18	255
7	6-dapi.png	285117	64.7	18447248	18447248	40	255	0.477125
2	7-mcherry.png	142533	30.85	4397415	4397415	18	255
8	7-dapi.png	354068	64.44	22815537	22815537	39	255	0.47874
3	8-mcherry.png	282900	31.9	9024093	9024093	19	255
9	8-dapi.png	415644	69.25	28785313	28785313	43	255	0.46065
