# Supplementary material for: The non-vesicular cholesterol transporter GRAMD1C is a pan-coronavirus antiviral target
Source: PLoS Biol. 2026 Apr 6;24(4):e3003736. doi: 10.1371/journal.pbio.3003736 (PMC13068348; doi:10.1371/journal.pbio.3003736)
Supplement: S5 Data — This compressed folder contains the underlying numerical data and/or uncropped images used to generate the panels in Figs 6 and S1–S6, and S11. (ZIP) [file pbio.3003736.s019.zip › S5 Data/Supporting Information/Supporting Information fig4/B.RL-TK/RLU-transfection efficiency.xlsx]

## Sheet: Result sheet
Method name: Method 1
Application: SparkControl				V3.2
Device: Spark				Serial number: 2310001272
Firmware:				LUM:V5.2.4|ABS:V4.3.2|ABS_MEX:V7.1.0|MTP:V14.3.3|FLUOR:V7.0.0|FLUOR_BOTTOM:V7.2.1|FLUOR_MEM:V7.1.0|FLUOR_MEX:V7.1.0|PODI:V1.12.5
Date:				2025-09-22
Time:				15:18
System				DESKTOP-JUIRAS3
User				DESKTOP-JUIRAS3\HP
Plate				[TEC96fw] - Tecan 96 Flat White Cat. No.: 30122300
Lid lifter				No lid
Humidity Cassette				No humidity cassette
Smooth mode				Not selected
List of actions in this measurement script:
Plate
	Shaking
	Luminescence					Label 1
Name				TEC96fw
Plate layout
Plate area				A3-G8
Start Time				2025-09-22 15:17:50
Shaking (Linear) Duration [s]				10
Shaking (Linear) Position				Current
Shaking (Linear) Amplitude [mm]				1
Shaking (Linear) Frequency [rpm]				1440
End Time				2025-09-22 15:18:00
Mode	Luminescence
Name	Label 1
Attenuation				None
Settle time [ms]				0
Integration time [ms]				1000
Output				Counts / s
Part of Plate				A3-G8
Start Time				2025-09-22 15:18:00
Temperature [°C]				23.8
<>	1	2	3	4	5	6	7	8	9	10	11	12
A			4	11	18	8	16	11
B			17	57004	126028	625	510	14
C			11	76129	131287	628	518	0
D			13	82020	120638	617	524	12
E			9	80113	131929	606	524	8
F			11	79039	127009	698	668	17
G			3	11	8	5	7	6
H
End Time				2025-09-22 15:18:51
