# Supplementary material for: The non-vesicular cholesterol transporter GRAMD1C is a pan-coronavirus antiviral target
Source: PLoS Biol. 2026 Apr 6;24(4):e3003736. doi: 10.1371/journal.pbio.3003736 (PMC13068348; doi:10.1371/journal.pbio.3003736)
Supplement: S5 Data — This compressed folder contains the underlying numerical data and/or uncropped images used to generate the panels in Figs 6 and S1–S6, and S11. (ZIP) [file pbio.3003736.s019.zip › S5 Data/Supporting Information/Supporting Information fig5/A.attachment/attachment.xlsx]

## Sheet: 0
	Well	Fluor	Target	Content	Sample	Biological Set Name	Cq	Cq Mean	Cq Std. Dev	Starting Quantity (SQ)	Log Starting Quantity	SQ Mean	SQ Std. Dev	Set Point	Well Note
	A01	SYBR		Unkn	pk-15-bac		23.8747	23.8747	0				0	60			23.2596
	A02	SYBR		Unkn	pk-15-bac		22.9636	22.9636	0				0	60
	A03	SYBR		Unkn	pk-15-bac		22.9963	22.9963	0				0	60
	A04	SYBR		Unkn	pk-15-bac		22.8877	22.8877	0				0	60
	A05	SYBR		Unkn	pk-15-bac		23.5758	23.5758	0				0	60
	A06	SYBR		Unkn	pk-15+		20.2454	20.2454	0				0	60
	A07	SYBR		Unkn	pk-15+		20.2493	20.2493	0				0	60
	A08	SYBR		Unkn	pk-15+		20.3491	20.3491	0				0	60
	A09	SYBR		Unkn	pk-15+		20.1898	20.1898	0				0	60
	A10	SYBR		Unkn	pk-15+		20.2781	20.2781	0				0	60
	A11	SYBR		Unkn			5.39434	5.39434	0				0	60
	A12	SYBR		Unkn			7.4067	7.4067	0				0	60
	B01	SYBR		Unkn	apn-bac		28.5265	28.5265	0				0	60			28.2896	最小28.00
	B02	SYBR		Unkn	apn-bac		29.5241	29.5241	0				0	60
	B03	SYBR		Unkn	apn-bac		28.244	28.244	0				0	60
	B04	SYBR		Unkn	apn-bac		28.3916	28.3916	0				0	60
	B05	SYBR		Unkn	apn-bac		27.9964	27.9964	0				0	60
	B06	SYBR		Unkn	2-16+		17.5982	17.5982	0				0	60
	B07	SYBR		Unkn	2-16+		17.5336	17.5336	0				0	60
	B08	SYBR		Unkn	2-16+		17.2726	17.2726	0				0	60
	B09	SYBR		Unkn	2-16+		17.2167	17.2167	0				0	60
	B10	SYBR		Unkn	2-16+		17.303	17.303	0				0	60
	B11	SYBR		Unkn			10.2358	10.2358	0				0	60
	B12	SYBR		Unkn			14.0393	14.0393	0				0	60
	C01	SYBR		Unkn	apn-sg2-bac		29.3524	29.3524	0				0	60			28.923	最大29.35
	C02	SYBR		Unkn	apn-sg2-bac		28.8479	28.8479	0				0	60					浓度	copies	cq（x）	log(y)
	C03	SYBR		Unkn	apn-sg2-bac		28.7352	28.7352	0				0	60					50ng/μl	1270000000000	7.53	12
	C04	SYBR		Unkn	apn-sg2-bac		28.7566	28.7566	0				0	60					10^-1	127000000000	10.01	11
	C05	SYBR		Unkn	apn-sg2-bac		28.3685	28.3685	0				0	60					-2	12700000000	13.19	10
	C06	SYBR		Unkn	2-16-full+		23.0092	23.0092	0				0	60					-3	1270000000	16.44	9
	C07	SYBR		Unkn	2-16-full+		23.3614	23.3614	0				0	60					-4	127000000	19.69	8
	C08	SYBR		Unkn	2-16-full+		22.6461	22.6461	0				0	60					-5	12700000	23.57	7
	C09	SYBR		Unkn	2-16-full+		23.0352	23.0352	0				0	60
	C10	SYBR		Unkn	2-16-full+		23.4471	23.4471	0				0	60
	C11	SYBR		Unkn			17.1663	17.1663	0				0	60
	C12	SYBR		Unkn			20.9166	20.9166	0				0	60				pk-15-xifu	20.5123	7.81319	8.26021e+07	7.91699
	D01	SYBR		Unkn	pk15-xifu		20.5123	20.5123	0				0	60					20.4029	7.8471	8.93113e+07	7.95091
	D02	SYBR		Unkn	pk15-xifu		20.4029	20.4029	0				0	60					20.3533	7.86246	9.25264e+07	7.96627
	D03	SYBR		Unkn	pk15-xifu		20.3533	20.3533	0				0	60				2-16-xifu	21.634	7.46546	3.70909e+07	7.56927
	D04	SYBR		Unkn	pk15-xifu		20.1407	20.1407	0				0	60					21.482	7.51258	4.13411e+07	7.61638
	D05	SYBR		Unkn	pk15-xifu		20.1706	20.1706	0				0	60					21.503	7.50607	4.07261e+07	7.60987
	D06	SYBR		Unkn	pk15-neitun		21.5919	21.5919	0				0	60		21.4034		2-16-apn-xifu	20.1742	7.91799	1.05145e+08	8.02179
	D07	SYBR		Unkn	pk15-neitun		21.3128	21.3128	0				0	60					20.0149	7.96738	1.1781e+08	8.07118
	D08	SYBR		Unkn	pk15-neitun		21.4652	21.4652	0				0	60					20.1133	7.93688	1.09822e+08	8.04069
	D09	SYBR		Unkn	pk15-neitun		21.2768	21.2768	0				0	60
	D10	SYBR		Unkn	pk15-neitun		21.3704	21.3704	0				0	60
	D11	SYBR		Unkn			5.08356	5.08356	0				0	60
	D12	SYBR		Unkn			7.41141	7.41141	0				0	60
	E01	SYBR		Unkn	2-16-xifu		22.0855	22.0855	0				0	60
	E02	SYBR		Unkn	2-16-xifu		21.634	21.634	0				0	60
	E03	SYBR		Unkn	2-16-xifu		22.0104	22.0104	0				0	60
	E04	SYBR		Unkn	2-16-xifu		21.482	21.482	0				0	60
	E05	SYBR		Unkn	2-16-xifu		21.503	21.503	0				0	60
	E06	SYBR		Unkn	2-16-neitun		22.9956	22.9956	0				0	60		23.1012
	E07	SYBR		Unkn	2-16-neitun		23.0905	23.0905	0				0	60
	E08	SYBR		Unkn	2-16-neitun		23.1461	23.1461	0				0	60
	E09	SYBR		Unkn	2-16-neitun		23.1883	23.1883	0				0	60
	E10	SYBR		Unkn	2-16-neitun		23.0853	23.0853	0				0	60
	E11	SYBR		Unkn			10.0579	10.0579	0				0	60
	E12	SYBR		Unkn			13.9941	13.9941	0				0	60
	F01	SYBR		Unkn	2-16-apn-xifu		20.1742	20.1742	0				0	60
	F02	SYBR		Unkn	2-16-apn-xifu		20.0149	20.0149	0				0	60
	F03	SYBR		Unkn	2-16-apn-xifu		20.1133	20.1133	0				0	60
	F04	SYBR		Unkn	2-16-apn-xifu		19.883	19.883	0				0	60
	F05	SYBR		Unkn	2-16-apn-xifu		20.0476	20.0476	0				0	60
	F06	SYBR		Unkn	2-16-apn-neitun			0	0			0	0	60
	F07	SYBR		Unkn	2-16-apn-neitun		22.6734	22.6734	0				0	60
	F08	SYBR		Unkn	2-16-apn-neitun		22.3034	22.3034	0				0	60
	F09	SYBR		Unkn	2-16-apn-neitun		22.0923	22.0923	0				0	60		22.0528
	F10	SYBR		Unkn	2-16-apn-neitun		22.0133	22.0133	0				0	60
	F11	SYBR		Unkn			16.9748	16.9748	0				0	60
	F12	SYBR		Unkn			20.8428	20.8428	0				0	60
	G01	SYBR		Unkn	2-16-gram+		18.4458	18.4458	0				0	60
	G02	SYBR		Unkn	2-16-gram+		18.411	18.411	0				0	60
	G03	SYBR		Unkn	2-16-gram+		18.5822	18.5822	0				0	60
	G04	SYBR		Unkn	2-16-gram+		18.2531	18.2531	0				0	60
	G05	SYBR		Unkn	2-16-gram+		18.058	18.058	0				0	60
	G06	SYBR		Unkn	2-16-dgran+		18.2353	18.2353	0				0	60
	G07	SYBR		Unkn	2-16-dgran+		18.3377	18.3377	0				0	60
	G08	SYBR		Unkn	2-16-dgran+		17.9256	17.9256	0				0	60
	G09	SYBR		Unkn	2-16-dgran+		17.7682	17.7682	0				0	60
	G10	SYBR		Unkn	2-16-dgran+		18.2028	18.2028	0				0	60
	G11	SYBR		Unkn			32.173	32.173	0				0	60
	G12	SYBR		Unkn			31.7945	31.7945	0				0	60
	H01	SYBR		Unkn	pk15-full+		20.144	20.144	0				0	60
	H02	SYBR		Unkn	pk15-full+		20.1452	20.1452	0				0	60
	H03	SYBR		Unkn	pk15-full+		20.1161	20.1161	0				0	60
	H04	SYBR		Unkn	pk15-full+			0	0			0	0	60
	H05	SYBR		Unkn	pk15-full+			0	0			0	0	60
	H06	SYBR		Unkn				0	0			0	0	60
	H07	SYBR		Unkn				0	0			0	0	60
	H08	SYBR		Unkn				0	0			0	0	60
	H09	SYBR		Unkn				0	0			0	0	60
	H10	SYBR		Unkn				0	0			0	0	60
	H11	SYBR		Unkn				0	0			0	0	60
	H12	SYBR		Unkn				0	0			0	0	60
	标准曲线				y = -0.3118x + 15.365
	5.39434	5.08356	5.23895
	7.4067	7.41141	7.40906
	10.2358	10.0579	10.1469
	14.0393	13.9941	14.0167
	17.1663	16.9748	17.0705
	20.9166	20.8428	20.8797
			根据X算出Y	copies	log10
	pk-15-bac	23.26	8.11253	1.38649e+08	8.14192
	apn-bac	28	6.6346	4.613e+06	6.66398
	apn-sg2-bac	29.35	6.21367	1.75006e+06	6.24305
	pk-15-xifu	20.32	9.02922	1.14448e+09	9.05861
	2-16-xifu	22.05	8.48981	3.30517e+08	8.51919
	2-16-apn-xifu	20.05	9.11341	1.38929e+09	9.14279
	pk-15-neitun	21.4	8.69248	5.27065e+08	8.72186
	2-16-neitun	23.1	8.16242	1.55526e+08	8.1918
	2-16-apn-neitun	22.05	8.48981	3.30517e+08	8.51919
			根据X算出Y	copies	log10
	pk-15-bac	23.0	8.1936	1.67103e+08	8.22298
	apn-bac	27.8	6.69696	5.3253e+06	6.72634
	apn-sg2-bac	29.18	6.26668	1.97724e+06	6.29606
	pk-15-xifu	20.19	9.06976	1.25644e+09	9.09914
	2-16-xifu	21.87	8.54593	3.76113e+08	8.57532
	2-16-apn-xifu	19.83	9.18201	1.62701e+09	9.21139
	pk-15-neitun	21.17	8.76419	6.21696e+08	8.79358
	2-16-neitun	22.87	8.23413	1.8345e+08	8.26352
	2-16-apn-neitun	21.76	8.58023	4.0702e+08	8.60962
			根据X算出Y	copies	log10
	pk-15-bac	23.76	7.95663	9.68313e+07	7.98602
	apn-bac	28.19	6.57536	4.02478e+06	6.60474
	apn-sg2-bac	29.54	6.15443	1.5269e+06	6.18381
	pk-15-xifu	20.52	8.96686	9.91397e+08	8.99625
	2-16-xifu	22.24	8.43057	2.88371e+08	8.45995
	2-16-apn-xifu	20.26	9.04793	1.19486e+09	9.07732
	pk-15-neitun	21.6	8.63012	4.56566e+08	8.6595
	2-16-neitun	23.5	8.0377	1.16703e+08	8.06708
	2-16-apn-neitun	22.23	8.43369	2.90449e+08	8.46307

## Sheet: Sheet1
浓度	copies	cq（x）	log(y)
50ng/μl	107300000000000	5.08356	14
10^-1	10730000000000	7.41141	13
-2	1073000000000	10.0579	12
-3	107300000000	13.9941	11
-4	10730000000	16.9748	10
-5	1073000000	20.8428	9

## Sheet: Run Information
File Name	admin_2024-01-27huibu 13-00-08_BR008678.pcrd
Created By User	admin
Notes
ID
Run Started	01/27/2024 05:00:22 UTC
Run Ended	01/27/2024 06:14:12 UTC
Sample Vol	10
Lid Temp	105
Protocol File Name	PrimePCR.prcl
Plate Setup File Name	Default_PrimePCR_96_runfile.pltd
Base Serial Number	BR008678
Optical Head Serial Number	788BR08099
CFX Maestro Version	4.1.2433.1219.
