# Supplementary material for: The non-vesicular cholesterol transporter GRAMD1C is a pan-coronavirus antiviral target
Source: PLoS Biol. 2026 Apr 6;24(4):e3003736. doi: 10.1371/journal.pbio.3003736 (PMC13068348; doi:10.1371/journal.pbio.3003736)
Supplement: S5 Data — This compressed folder contains the underlying numerical data and/or uncropped images used to generate the panels in Figs 6 and S1–S6, and S11. (ZIP) [file pbio.3003736.s019.zip › S5 Data/Supporting Information/Supporting Information fig6/A/293T+CHO.xlsx]

## Sheet: Sheet1
		293t		胆固醇含量umol/10^6 cell			293t+胆
		0.0866	0.256963	0.00642408	6.42408		0.1516	0.425365	0.0106341	10.6341
		0.0868	0.257481	0.00643704	6.43704		0.149	0.418629	0.0104657	10.4657
		0.0855	0.254113	0.00635284	6.35284		0.1358	0.384431	0.00961077	9.61077
		0.084	0.250227	0.00625568	6.25568		0.1332	0.377695	0.00944236	9.44236
		0.0868	0.257481	0.00643704	6.43704		0.1333	0.377954	0.00944884	9.44884
		0.0833	0.248414	0.00621034	6.21034		0.1317	0.373808	0.00934521	9.34521
